# Supplementary material for: ﻿New synonymy among gall thrips of the Asian genus Mesothrips, with revision of species from China (Thysanoptera, Haplothripini)
Source: Zookeys. 2024 Mar 22;1196:121–38. doi: 10.3897/zookeys.1196.118131 (PMC10980878; doi:10.3897/zookeys.1196.118131)
Supplement: XML Treatment for Mesothrips [file zookeys.1196.118131-treatment1.xml]

<!DOCTYPE tp:taxon-treatment
  PUBLIC "-//TaxonX//DTD Taxonomic Treatment Publishing DTD v0 20100105//EN" "tax-treatment-NSO.dtd">
<tp:taxon-treatment xmlns:tp="http://www.plazi.org/taxpub"><tp:treatment-meta><kwd-group><label>Taxon classification</label><kwd>
              <named-content content-type="kingdom">Animalia</named-content>
            </kwd><kwd>
              <named-content content-type="order">Thysanoptera</named-content>
            </kwd><kwd>
              <named-content content-type="family">Phlaeothripidae</named-content>
            </kwd></kwd-group><mixed-citation publication-type="journal"><person-group><name><surname>Dang</surname><given-names>Lihong</given-names></name><name><surname>Tong</surname><given-names>Xiaoli</given-names></name><name><surname>Mound</surname><given-names>Laurence A.</given-names></name></person-group><article-title>﻿New synonymy among gall thrips of the Asian genus <italic><tp:taxon-name><tp:taxon-name-part taxon-name-part-type="genus" reg="Mesothrips">Mesothrips</tp:taxon-name-part></tp:taxon-name></italic>, with revision of species from China (<tp:taxon-name><tp:taxon-name-part taxon-name-part-type="order">Thysanoptera</tp:taxon-name-part></tp:taxon-name>, <tp:taxon-name><tp:taxon-name-part taxon-name-part-type="tribe">Haplothripini</tp:taxon-name-part></tp:taxon-name>)</article-title><source>Zookeys</source><day>22</day><month>03</month><year>2024</year><volume>1196</volume><fpage>121</fpage><lpage>138</lpage><pub-id pub-id-type="doi">10.3897/zookeys.1196.118131</pub-id></mixed-citation></tp:treatment-meta><tp:nomenclature><label>﻿</label><tp:taxon-name>
            <object-id xmlns:xlink="http://www.w3.org/1999/xlink" content-type="arpha" xlink:type="simple">BB60D02D-47C9-52B3-AF0B-AEDA9E1B8A48</object-id>
            <tp:taxon-name-part taxon-name-part-type="genus" reg="Mesothrips">Mesothrips</tp:taxon-name-part>
          </tp:taxon-name><tp:taxon-authority>Zimmermann</tp:taxon-authority><tp:nomenclature-citation-list><tp:nomenclature-citation><tp:taxon-name>
                <tp:taxon-name-part taxon-name-part-type="genus" reg="Mesothrips">Mesothrips</tp:taxon-name-part>
              </tp:taxon-name><comment>Zimmermann, 1900: 12. Type species <tp:taxon-name><tp:taxon-name-part taxon-name-part-type="genus" reg="Mesothrips">Mesothrips</tp:taxon-name-part><tp:taxon-name-part taxon-name-part-type="species" reg="jordani">jordani</tp:taxon-name-part></tp:taxon-name> Zimmermann, 1900, by subsequent designation of <xref ref-type="bibr" rid="B19">Priesner 1929a</xref>: 452.</comment></tp:nomenclature-citation></tp:nomenclature-citation-list></tp:nomenclature><tp:treatment-sec sec-type="notes" id="SECID0ET4AE"><title>Note.</title><p>From China six species have been recorded in this genus (<xref ref-type="bibr" rid="B4">Dang et al. 2014</xref>), but the records of <italic><tp:taxon-name><tp:taxon-name-part taxon-name-part-type="genus" reg="Mesothrips">M.</tp:taxon-name-part><tp:taxon-name-part taxon-name-part-type="species" reg="alluaudi">alluaudi</tp:taxon-name-part></tp:taxon-name></italic> and <italic><tp:taxon-name><tp:taxon-name-part taxon-name-part-type="genus" reg="Mesothrips">M.</tp:taxon-name-part><tp:taxon-name-part taxon-name-part-type="species" reg="manii">manii</tp:taxon-name-part></tp:taxon-name></italic> are here rejected. <italic><tp:taxon-name><tp:taxon-name-part taxon-name-part-type="genus" reg="Mesothrips">Mesothrips</tp:taxon-name-part><tp:taxon-name-part taxon-name-part-type="species" reg="alluaudi">alluaudi</tp:taxon-name-part></tp:taxon-name></italic> was recorded from China by <xref ref-type="bibr" rid="B11">Moulton (1928b</xref>: 318), based on a single female collected from <italic><tp:taxon-name><tp:taxon-name-part taxon-name-part-type="genus" reg="Machilus">Machilus</tp:taxon-name-part></tp:taxon-name></italic> sp. at Taihoku, Taiwan by R. Takahashi on 27 June 1927. Subsequent authors in China have repeated this record, but apparently without checking the original Moulton paper. The specimen from Taiwan was identified by Moulton based only on Vuillet’s original description of two specimens taken in Madagascar, and that original description is insufficient to place <italic><tp:taxon-name><tp:taxon-name-part taxon-name-part-type="genus" reg="Mesothrips">M.</tp:taxon-name-part><tp:taxon-name-part taxon-name-part-type="species" reg="alluaudi">alluaudi</tp:taxon-name-part></tp:taxon-name></italic> with confidence into any genus. Moreover, it states that only two sense cones are present on the third antennal segment, in contrast to the three on <italic><tp:taxon-name><tp:taxon-name-part taxon-name-part-type="genus" reg="Mesothrips">Mesothrips</tp:taxon-name-part></tp:taxon-name></italic> species. The identity of the specimen from Taiwan that Moulton identified as this species remains unknown. <italic><tp:taxon-name><tp:taxon-name-part taxon-name-part-type="genus" reg="Mesothrips">Mesothrips</tp:taxon-name-part><tp:taxon-name-part taxon-name-part-type="species" reg="manii">manii</tp:taxon-name-part></tp:taxon-name></italic> was based on a holotype female taken with over 100 adults of both sexes in leaf galls on <italic><tp:taxon-name><tp:taxon-name-part taxon-name-part-type="genus" reg="Santalum">Santalum</tp:taxon-name-part><tp:taxon-name-part taxon-name-part-type="species" reg="album">album</tp:taxon-name-part></tp:taxon-name></italic> in Tamil Nadu, southern India. The original description states that the body length of females was 1718–2215 <abbrev xmlns:xlink="http://www.w3.org/1999/xlink" xlink:title="micrometre" id="ABBRID0ESAAG" xlink:type="simple">μm</abbrev>, and the head length 181–215 <abbrev xmlns:xlink="http://www.w3.org/1999/xlink" xlink:title="micrometre" id="ABBRID0EWAAG" xlink:type="simple">μm</abbrev>, with the fore wings having a yellowish tinge, and tergite IX setae S1 slightly shorter than the tube. <xref ref-type="bibr" rid="B26">Zhang (1984</xref>: 17) recorded <italic><tp:taxon-name><tp:taxon-name-part taxon-name-part-type="genus" reg="Mesothrips">M.</tp:taxon-name-part><tp:taxon-name-part taxon-name-part-type="species" reg="manii">manii</tp:taxon-name-part></tp:taxon-name></italic> from China on Hainan Island and subsequently <xref ref-type="bibr" rid="B27">Zhang et al. (1999)</xref> recorded this species from Fujian Province. We have now re-examined these specimens; the four males from Hainan are here recognised as <italic><tp:taxon-name><tp:taxon-name-part taxon-name-part-type="genus" reg="Mesothrips">M.</tp:taxon-name-part><tp:taxon-name-part taxon-name-part-type="species" reg="jordani">jordani</tp:taxon-name-part></tp:taxon-name></italic> and from Fujian the single female is considered a species of the genus <italic><tp:taxon-name><tp:taxon-name-part taxon-name-part-type="genus" reg="Bamboosiella">Bamboosiella</tp:taxon-name-part></tp:taxon-name></italic>.</p></tp:treatment-sec><tp:treatment-sec sec-type="Generic diagnosis" id="SECID0E6BAG"><title>Generic diagnosis.</title><p>small to medium sized, dark, macropterous <tp:taxon-name><tp:taxon-name-part taxon-name-part-type="subfamily">Phlaeothripinae</tp:taxon-name-part></tp:taxon-name>-<tp:taxon-name><tp:taxon-name-part taxon-name-part-type="tribe">Haplothripini</tp:taxon-name-part></tp:taxon-name>. Head usually longer than wide, cheeks sharply constricted at base (Figs <xref ref-type="fig" rid="F2">2–7</xref>); postocular setae developed; maxillary stylets rather short, usually not reaching postocular setae, V-shaped (rarely reaching postocular setae, and parallel medially); maxillary bridge present. Antennae 8-segmented (Figs <xref ref-type="fig" rid="F3">8–11</xref>, <xref ref-type="fig" rid="F5">31</xref>); segment III with three (rarely two) sense cones, IV with four major sense cones; VIII usually short. Pronotum well developed, with five pairs of major setae (Figs <xref ref-type="fig" rid="F2">2–7</xref>, <xref ref-type="fig" rid="F5">26</xref>, <xref ref-type="fig" rid="F5">27</xref>); notopleural sutures complete. Prosternal basantra present; ferna well developed; mesopresternum usually divided into two lateral triangular plates; metathoracic sternopleural sutures absent. Fore tarsal tooth usually large in both sexes (Fig. <xref ref-type="fig" rid="F2">5</xref>), sometimes absent or scarcely visible (Figs <xref ref-type="fig" rid="F3">12</xref>, <xref ref-type="fig" rid="F3">13</xref>). Fore wings constricted medially, with duplicated cilia (Figs <xref ref-type="fig" rid="F4">18</xref>, <xref ref-type="fig" rid="F4">19</xref>). Pelta triangular, usually with a pair of <abbrev xmlns:xlink="http://www.w3.org/1999/xlink" xlink:title="campaniform sensilla" id="ABBRID0E2DAG" xlink:type="simple">CPS</abbrev> (Fig. <xref ref-type="fig" rid="F4">16</xref>); tergites II–VII each with two pairs of sigmoid wing-retaining setae, also usually with a pair of accessory sigmoid setae anterior to first pair (Figs <xref ref-type="fig" rid="F4">17</xref>, <xref ref-type="fig" rid="F4">21</xref>, <xref ref-type="fig" rid="F4">22</xref>); tergite IX setae S1 and S2 long and pointed (Figs <xref ref-type="fig" rid="F5">28</xref>, <xref ref-type="fig" rid="F5">29</xref>). Male tergite IX setae S2 short (Figs <xref ref-type="fig" rid="F4">24</xref>, <xref ref-type="fig" rid="F4">25</xref>); sternite VIII without pore plate.</p><fig id="F2" position="float" orientation="portrait"><object-id xmlns:xlink="http://www.w3.org/1999/xlink" content-type="doi" xlink:type="simple">10.3897/zookeys.1196.118131.figures2-7</object-id><object-id xmlns:xlink="http://www.w3.org/1999/xlink" content-type="arpha" xlink:type="simple">845F7F03-8777-5F44-8230-E6E367C7F5A5</object-id><label>Figures 2–7.</label><caption><p>Head and pronotum <bold>2</bold><italic><tp:taxon-name><tp:taxon-name-part taxon-name-part-type="genus" reg="Mesothrips">M.</tp:taxon-name-part><tp:taxon-name-part taxon-name-part-type="species" reg="longistylus">longistylus</tp:taxon-name-part></tp:taxon-name></italic> sp. nov. <bold>3</bold><italic><tp:taxon-name><tp:taxon-name-part taxon-name-part-type="genus" reg="Mesothrips">M.</tp:taxon-name-part><tp:taxon-name-part taxon-name-part-type="species" reg="jianfengi">jianfengi</tp:taxon-name-part></tp:taxon-name></italic> sp. nov. <bold>4</bold><italic><tp:taxon-name><tp:taxon-name-part taxon-name-part-type="genus" reg="Mesothrips">M.</tp:taxon-name-part><tp:taxon-name-part taxon-name-part-type="species" reg="vernicia">vernicia</tp:taxon-name-part></tp:taxon-name></italic> sp. nov. <bold>5</bold><italic><tp:taxon-name><tp:taxon-name-part taxon-name-part-type="genus" reg="Mesothrips">M.</tp:taxon-name-part><tp:taxon-name-part taxon-name-part-type="species" reg="jordani">jordani</tp:taxon-name-part></tp:taxon-name></italic><bold>6</bold><italic><tp:taxon-name><tp:taxon-name-part taxon-name-part-type="genus" reg="Mesothrips">M.</tp:taxon-name-part><tp:taxon-name-part taxon-name-part-type="species" reg="vitripennis">vitripennis</tp:taxon-name-part></tp:taxon-name></italic> (paratype female of <italic><tp:taxon-name><tp:taxon-name-part taxon-name-part-type="genus" reg="Mesothrips"/><tp:taxon-name-part taxon-name-part-type="species" reg="moundi">moundi</tp:taxon-name-part></tp:taxon-name></italic>) <bold>7</bold><italic><tp:taxon-name><tp:taxon-name-part taxon-name-part-type="genus" reg="Mesothrips">M.</tp:taxon-name-part><tp:taxon-name-part taxon-name-part-type="species" reg="sus">sus</tp:taxon-name-part></tp:taxon-name></italic> (syntype female).</p></caption><graphic xmlns:xlink="http://www.w3.org/1999/xlink" xlink:href="zookeys-1196-121_article-118131__-g002.jpg" position="float" orientation="portrait" xlink:type="simple" id="oo_1007656.jpg"><uri content-type="original_file" xlink:type="simple">https://binary.pensoft.net/fig/1007656</uri></graphic></fig></tp:treatment-sec><tp:treatment-sec><!--Section generated to contain objects referenced in tp:taxon-treatment.--><fig id="F3" position="float" orientation="portrait"><object-id xmlns:xlink="http://www.w3.org/1999/xlink" content-type="doi" xlink:type="simple">10.3897/zookeys.1196.118131.figures8-13</object-id><object-id xmlns:xlink="http://www.w3.org/1999/xlink" content-type="arpha" xlink:type="simple">290AD686-E454-56EF-AE7C-1191045571CD</object-id><label>Figures 8–13.</label><caption><p><italic><tp:taxon-name><tp:taxon-name-part taxon-name-part-type="genus" reg="Mesothrips">Mesothrips</tp:taxon-name-part></tp:taxon-name></italic> spp. Antennae (<bold>8–11</bold>) <bold>8</bold><italic><tp:taxon-name><tp:taxon-name-part taxon-name-part-type="genus" reg="Mesothrips">M.</tp:taxon-name-part><tp:taxon-name-part taxon-name-part-type="species" reg="longistylus">longistylus</tp:taxon-name-part></tp:taxon-name></italic> sp. nov. <bold>9</bold><italic><tp:taxon-name><tp:taxon-name-part taxon-name-part-type="genus" reg="Mesothrips">M.</tp:taxon-name-part><tp:taxon-name-part taxon-name-part-type="species" reg="vernicia">vernicia</tp:taxon-name-part></tp:taxon-name></italic> sp. nov. <bold>10</bold><italic><tp:taxon-name><tp:taxon-name-part taxon-name-part-type="genus" reg="Mesothrips">M.</tp:taxon-name-part><tp:taxon-name-part taxon-name-part-type="species" reg="jianfengi">jianfengi</tp:taxon-name-part></tp:taxon-name></italic> sp. nov. <bold>11</bold><italic><tp:taxon-name><tp:taxon-name-part taxon-name-part-type="genus" reg="Mesothrips">M.</tp:taxon-name-part><tp:taxon-name-part taxon-name-part-type="species" reg="vitripennis">vitripennis</tp:taxon-name-part></tp:taxon-name></italic> (paratype female of <italic><tp:taxon-name><tp:taxon-name-part taxon-name-part-type="genus" reg="Mesothrips"/><tp:taxon-name-part taxon-name-part-type="species" reg="moundi">moundi</tp:taxon-name-part></tp:taxon-name></italic>); fore tarsi (<bold>12–13</bold>) <bold>12</bold><italic><tp:taxon-name><tp:taxon-name-part taxon-name-part-type="genus" reg="Mesothrips">M.</tp:taxon-name-part><tp:taxon-name-part taxon-name-part-type="species" reg="vernicia">vernicia</tp:taxon-name-part></tp:taxon-name></italic> sp. n. <bold>13</bold><italic><tp:taxon-name><tp:taxon-name-part taxon-name-part-type="genus" reg="Mesothrips">M.</tp:taxon-name-part><tp:taxon-name-part taxon-name-part-type="species" reg="jianfengi">jianfengi</tp:taxon-name-part></tp:taxon-name></italic> sp. nov.</p></caption><graphic xmlns:xlink="http://www.w3.org/1999/xlink" xlink:href="zookeys-1196-121_article-118131__-g003.jpg" position="float" orientation="portrait" xlink:type="simple" id="oo_1007657.jpg"><uri content-type="original_file" xlink:type="simple">https://binary.pensoft.net/fig/1007657</uri></graphic></fig><fig id="F5" position="float" orientation="portrait"><object-id xmlns:xlink="http://www.w3.org/1999/xlink" content-type="doi" xlink:type="simple">10.3897/zookeys.1196.118131.figures26-31</object-id><object-id xmlns:xlink="http://www.w3.org/1999/xlink" content-type="arpha" xlink:type="simple">2430B784-C4F9-551B-B0E1-258D78B22B4C</object-id><label>Figures 26–31.</label><caption><p><italic><tp:taxon-name><tp:taxon-name-part taxon-name-part-type="genus" reg="Mesothrips">Mesothrips</tp:taxon-name-part></tp:taxon-name></italic> spp. Head, pronotum and foreleg (<bold>26–27</bold>) <bold>26</bold><italic><tp:taxon-name><tp:taxon-name-part taxon-name-part-type="genus" reg="Mesothrips">M.</tp:taxon-name-part><tp:taxon-name-part taxon-name-part-type="species" reg="pyctes">pyctes</tp:taxon-name-part></tp:taxon-name></italic><bold>27</bold><italic><tp:taxon-name><tp:taxon-name-part taxon-name-part-type="genus" reg="Mesothrips">M.</tp:taxon-name-part><tp:taxon-name-part taxon-name-part-type="species" reg="vitripennis">vitripennis</tp:taxon-name-part></tp:taxon-name></italic> (type specimens of <italic><tp:taxon-name><tp:taxon-name-part taxon-name-part-type="genus" reg="Mesothrips"/><tp:taxon-name-part taxon-name-part-type="species" reg="elaeocarpi">elaeocarpi</tp:taxon-name-part></tp:taxon-name></italic>); tergites IX–X (<bold>28–29</bold>) <bold>28</bold><italic><tp:taxon-name><tp:taxon-name-part taxon-name-part-type="genus" reg="Mesothrips">M.</tp:taxon-name-part><tp:taxon-name-part taxon-name-part-type="species" reg="pyctes">pyctes</tp:taxon-name-part></tp:taxon-name></italic><bold>29</bold><italic><tp:taxon-name><tp:taxon-name-part taxon-name-part-type="genus" reg="Mesothrips">M.</tp:taxon-name-part><tp:taxon-name-part taxon-name-part-type="species" reg="vitripennis">vitripennis</tp:taxon-name-part></tp:taxon-name></italic> (type specimens of <italic><tp:taxon-name><tp:taxon-name-part taxon-name-part-type="genus" reg="Mesothrips"/><tp:taxon-name-part taxon-name-part-type="species" reg="elaeocarpi">elaeocarpi</tp:taxon-name-part></tp:taxon-name></italic>); <italic><tp:taxon-name><tp:taxon-name-part taxon-name-part-type="genus" reg="Mesothrips">M.</tp:taxon-name-part><tp:taxon-name-part taxon-name-part-type="species" reg="pyctes">pyctes</tp:taxon-name-part></tp:taxon-name></italic> (<bold>30–31</bold>) <bold>30</bold> sub-basal setae of forewing <bold>31</bold> antennae.</p></caption><graphic xmlns:xlink="http://www.w3.org/1999/xlink" xlink:href="zookeys-1196-121_article-118131__-g005.jpg" position="float" orientation="portrait" xlink:type="simple" id="oo_1007659.jpg"><uri content-type="original_file" xlink:type="simple">https://binary.pensoft.net/fig/1007659</uri></graphic></fig><fig id="F4" position="float" orientation="portrait"><object-id xmlns:xlink="http://www.w3.org/1999/xlink" content-type="doi" xlink:type="simple">10.3897/zookeys.1196.118131.figures14-25</object-id><object-id xmlns:xlink="http://www.w3.org/1999/xlink" content-type="arpha" xlink:type="simple">F4E1A345-017D-5B25-8D9C-B824497ACC72</object-id><label>Figures 14–25.</label><caption><p><italic><tp:taxon-name><tp:taxon-name-part taxon-name-part-type="genus" reg="Mesothrips">Mesothrips</tp:taxon-name-part></tp:taxon-name></italic> spp. Meso- and metanotum (<bold>14–15</bold>) <bold>14</bold><italic><tp:taxon-name><tp:taxon-name-part taxon-name-part-type="genus" reg="Mesothrips">M.</tp:taxon-name-part><tp:taxon-name-part taxon-name-part-type="species" reg="jianfengi">jianfengi</tp:taxon-name-part></tp:taxon-name></italic> sp. nov. <bold>15</bold><italic><tp:taxon-name><tp:taxon-name-part taxon-name-part-type="genus" reg="Mesothrips">M.</tp:taxon-name-part><tp:taxon-name-part taxon-name-part-type="species" reg="longistylus">longistylus</tp:taxon-name-part></tp:taxon-name></italic> sp. nov.; <italic><tp:taxon-name><tp:taxon-name-part taxon-name-part-type="genus" reg="Mesothrips">M.</tp:taxon-name-part><tp:taxon-name-part taxon-name-part-type="species" reg="longistylus">longistylus</tp:taxon-name-part></tp:taxon-name></italic> sp. nov. (<bold>16–17</bold>) <bold>16</bold> pelta <bold>17</bold> tergites III–IV; fore wings (<bold>18–20</bold>) <bold>18</bold><italic><tp:taxon-name><tp:taxon-name-part taxon-name-part-type="genus" reg="Mesothrips">M.</tp:taxon-name-part><tp:taxon-name-part taxon-name-part-type="species" reg="jordani">jordani</tp:taxon-name-part></tp:taxon-name></italic><bold>19</bold><italic><tp:taxon-name><tp:taxon-name-part taxon-name-part-type="genus" reg="Mesothrips">M.</tp:taxon-name-part><tp:taxon-name-part taxon-name-part-type="species" reg="vitripennis">vitripennis</tp:taxon-name-part></tp:taxon-name></italic><bold>20</bold><italic><tp:taxon-name><tp:taxon-name-part taxon-name-part-type="genus" reg="Mesothrips">M.</tp:taxon-name-part><tp:taxon-name-part taxon-name-part-type="species" reg="longistylus">longistylus</tp:taxon-name-part></tp:taxon-name></italic> sp. nov., sub-basal setae of forewing; tergites II–III (<bold>21–23</bold>) <bold>21</bold><italic><tp:taxon-name><tp:taxon-name-part taxon-name-part-type="genus" reg="Mesothrips">M.</tp:taxon-name-part><tp:taxon-name-part taxon-name-part-type="species" reg="vernicia">vernicia</tp:taxon-name-part></tp:taxon-name></italic> sp. nov., tergite III <bold>22</bold><italic><tp:taxon-name><tp:taxon-name-part taxon-name-part-type="genus" reg="Mesothrips">M.</tp:taxon-name-part><tp:taxon-name-part taxon-name-part-type="species" reg="jordani">jordani</tp:taxon-name-part></tp:taxon-name></italic><bold>23</bold><italic><tp:taxon-name><tp:taxon-name-part taxon-name-part-type="genus" reg="Mesothrips">M.</tp:taxon-name-part><tp:taxon-name-part taxon-name-part-type="species" reg="claripennis">claripennis</tp:taxon-name-part></tp:taxon-name></italic>; tergites IX–X (<bold>24–25</bold>) <bold>24</bold><italic><tp:taxon-name><tp:taxon-name-part taxon-name-part-type="genus" reg="Mesothrips">M.</tp:taxon-name-part><tp:taxon-name-part taxon-name-part-type="species" reg="longistylus">longistylus</tp:taxon-name-part></tp:taxon-name></italic> sp. nov. <bold>25</bold><italic><tp:taxon-name><tp:taxon-name-part taxon-name-part-type="genus" reg="Mesothrips">M.</tp:taxon-name-part><tp:taxon-name-part taxon-name-part-type="species" reg="vernicia">vernicia</tp:taxon-name-part></tp:taxon-name></italic> sp. nov.</p></caption><graphic xmlns:xlink="http://www.w3.org/1999/xlink" xlink:href="zookeys-1196-121_article-118131__-g004.jpg" position="float" orientation="portrait" xlink:type="simple" id="oo_1007658.jpg"><uri content-type="original_file" xlink:type="simple">https://binary.pensoft.net/fig/1007658</uri></graphic></fig></tp:treatment-sec><ref-list><ref id="B19"><mixed-citation xmlns:xlink="http://www.w3.org/1999/xlink" xlink:type="simple"><person-group><name name-style="western"><surname>Priesner</surname><given-names>H</given-names></name></person-group> (<year>1929a</year>) <article-title>Indomalayische Thysanopteren I.</article-title><source>Treubia</source><volume>10</volume>: <fpage>447</fpage>–<lpage>462</lpage>.</mixed-citation></ref><ref id="B4"><mixed-citation xmlns:xlink="http://www.w3.org/1999/xlink" xlink:type="simple"><person-group><name name-style="western"><surname>Dang</surname><given-names>LH</given-names></name><name name-style="western"><surname>Mound</surname><given-names>LA</given-names></name><name name-style="western"><surname>Qiao</surname><given-names>GX</given-names></name></person-group> (<year>2014</year>) <article-title>Conspectus of the <tp:taxon-name><tp:taxon-name-part taxon-name-part-type="subfamily">Phlaeothripinae</tp:taxon-name-part></tp:taxon-name> genera from China and Southeast Asia (<tp:taxon-name><tp:taxon-name-part taxon-name-part-type="order">Thysanoptera</tp:taxon-name-part></tp:taxon-name>, <tp:taxon-name><tp:taxon-name-part taxon-name-part-type="family">Phlaeothripidae</tp:taxon-name-part></tp:taxon-name>).</article-title><source>Zootaxa</source><volume>3807</volume>(<issue>1</issue>): <fpage>001</fpage>–<lpage>082</lpage>. <ext-link xlink:href="10.11646/zootaxa.3807.1.1" ext-link-type="doi" xlink:type="simple">https://doi.org/10.11646/zootaxa.3807.1.1</ext-link></mixed-citation></ref><ref id="B11"><mixed-citation xmlns:xlink="http://www.w3.org/1999/xlink" xlink:type="simple"><person-group><name name-style="western"><surname>Moulton</surname><given-names>D</given-names></name></person-group> (<year>1928b</year>) <article-title><tp:taxon-name><tp:taxon-name-part taxon-name-part-type="order">Thysanoptera</tp:taxon-name-part></tp:taxon-name> of Japan: New species, notes, and a list of all known Japanese species.</article-title><source>Annotationes zoologicae Japonensis</source><volume>11</volume>: <fpage>287</fpage>–<lpage>337</lpage>.</mixed-citation></ref><ref id="B26"><mixed-citation xmlns:xlink="http://www.w3.org/1999/xlink" xlink:type="simple"><person-group><name name-style="western"><surname>Zhang</surname><given-names>WQ</given-names></name></person-group> (<year>1984</year>) <article-title>Preliminary note on <tp:taxon-name><tp:taxon-name-part taxon-name-part-type="order">Thysanoptera</tp:taxon-name-part></tp:taxon-name> collected from Hainan Island, Guangdong, China. III Subfamily: <tp:taxon-name><tp:taxon-name-part taxon-name-part-type="subfamily">Phlaeothripinae</tp:taxon-name-part></tp:taxon-name> (<tp:taxon-name><tp:taxon-name-part taxon-name-part-type="order">Thysanoptera</tp:taxon-name-part></tp:taxon-name>: <tp:taxon-name><tp:taxon-name-part taxon-name-part-type="family">Phlaeothripidae</tp:taxon-name-part></tp:taxon-name>).</article-title><source>Journal of the South China Agricultural College</source><volume>5</volume>(<issue>3</issue>): <fpage>15</fpage>–<lpage>27</lpage>.</mixed-citation></ref><ref id="B27"><mixed-citation xmlns:xlink="http://www.w3.org/1999/xlink" xlink:type="simple"><person-group><name name-style="western"><surname>Zhang</surname><given-names>WQ</given-names></name><name name-style="western"><surname>Tong</surname><given-names>XL</given-names></name><name name-style="western"><surname>Luo</surname><given-names>XN</given-names></name><name name-style="western"><surname>Zhuo</surname><given-names>WX</given-names></name></person-group> (<year>1999</year>) <source><tp:taxon-name><tp:taxon-name-part taxon-name-part-type="order">Thysanoptera</tp:taxon-name-part></tp:taxon-name>. In: Huang BK (Ed.) Fauna of Insects Fujian province of China. Vol. I.</source><publisher-name>Science Technology of Fujian</publisher-name>, <publisher-loc>Fuzhou</publisher-loc>, <size units="page">479 pp</size>.</mixed-citation></ref></ref-list></tp:taxon-treatment>
