# Supplementary material for: ﻿New synonymy among gall thrips of the Asian genus Mesothrips, with revision of species from China (Thysanoptera, Haplothripini)
Source: Zookeys. 2024 Mar 22;1196:121–38. doi: 10.3897/zookeys.1196.118131 (PMC10980878; doi:10.3897/zookeys.1196.118131)
Supplement: XML Treatment for Mesothrips jianfengi [file zookeys.1196.118131-treatment3.xml]

<!DOCTYPE tp:taxon-treatment
  PUBLIC "-//TaxonX//DTD Taxonomic Treatment Publishing DTD v0 20100105//EN" "tax-treatment-NSO.dtd">
<tp:taxon-treatment xmlns:tp="http://www.plazi.org/taxpub"><tp:treatment-meta><kwd-group><label>Taxon classification</label><kwd>
              <named-content content-type="kingdom">Animalia</named-content>
            </kwd><kwd>
              <named-content content-type="order">Thysanoptera</named-content>
            </kwd><kwd>
              <named-content content-type="family">Phlaeothripidae</named-content>
            </kwd></kwd-group><mixed-citation publication-type="journal"><person-group><name><surname>Dang</surname><given-names>Lihong</given-names></name><name><surname>Tong</surname><given-names>Xiaoli</given-names></name><name><surname>Mound</surname><given-names>Laurence A.</given-names></name></person-group><article-title>﻿New synonymy among gall thrips of the Asian genus <italic><tp:taxon-name><tp:taxon-name-part taxon-name-part-type="genus" reg="Mesothrips">Mesothrips</tp:taxon-name-part></tp:taxon-name></italic>, with revision of species from China (<tp:taxon-name><tp:taxon-name-part taxon-name-part-type="order">Thysanoptera</tp:taxon-name-part></tp:taxon-name>, <tp:taxon-name><tp:taxon-name-part taxon-name-part-type="tribe">Haplothripini</tp:taxon-name-part></tp:taxon-name>)</article-title><source>Zookeys</source><day>22</day><month>03</month><year>2024</year><volume>1196</volume><fpage>121</fpage><lpage>138</lpage><pub-id pub-id-type="doi">10.3897/zookeys.1196.118131</pub-id></mixed-citation></tp:treatment-meta><tp:nomenclature><label>﻿</label><tp:taxon-name>
            <object-id xmlns:xlink="http://www.w3.org/1999/xlink" content-type="arpha" xlink:type="simple">D874254B-89AF-54BF-98DF-6339170643B6</object-id>
            <tp:taxon-name-part taxon-name-part-type="genus" reg="Mesothrips">Mesothrips</tp:taxon-name-part>
            <tp:taxon-name-part taxon-name-part-type="species" reg="jianfengi">jianfengi</tp:taxon-name-part>
            <object-id xmlns:xlink="http://www.w3.org/1999/xlink" content-type="zoobank" xlink:type="simple">https://zoobank.org/3166AB9E-F018-42B5-9E4A-DF97D03517A1</object-id>
          </tp:taxon-name><tp:taxon-status xmlns:xlink="http://www.w3.org/1999/xlink" xlink:type="simple">sp. nov.</tp:taxon-status><xref ref-type="fig" rid="F2">Figs 3</xref><xref ref-type="fig" rid="F3">, 10</xref><xref ref-type="fig" rid="F3">, 13</xref><xref ref-type="fig" rid="F4">, 14</xref></tp:nomenclature><tp:treatment-sec sec-type="material" id="SECID0EC1AG"><title>Material examined.</title><p><bold><italic>Holotype</italic></bold>, ♀, China, Xizang, Zhangmu, taken on leaves of unknown plant, viii.2013, Jianfeng Wang (<bold><abbrev xmlns:xlink="http://www.w3.org/1999/xlink" xlink:title="School of Bioscience and Engineering, Shaanxi University of Technology" id="ABBRID0EO1AG" xlink:type="simple">SNUT</abbrev></bold>); <bold><italic>paratypes</italic></bold>, 2♀1♂, with same data as holotype (<bold><abbrev xmlns:xlink="http://www.w3.org/1999/xlink" xlink:title="School of Bioscience and Engineering, Shaanxi University of Technology" id="ABBRID0EW1AG" xlink:type="simple">SNUT</abbrev></bold>); 2♀1♂, Yunnan, Dali, on leaves of unknown plant, viii.2009, Lixin Su (<bold><abbrev xmlns:xlink="http://www.w3.org/1999/xlink" xlink:title="School of Bioscience and Engineering, Shaanxi University of Technology" id="ABBRID0E21AG" xlink:type="simple">SNUT</abbrev></bold>).</p></tp:treatment-sec><tp:treatment-sec sec-type="description" id="SECID0E61AG"><title>Description.</title><p><bold>Holotype. <italic>Female macroptera</italic>.</bold> Body brown; all femora and tibiae brown, fore tarsi clear yellow, mid and hind tarsi brownish, slightly lighter than tibiae; antennal segments I and II brown, III clear yellow, IV–VI yellow but shaded on apical half, VII and VIII brown (Fig. <xref ref-type="fig" rid="F3">10</xref>); major setae pale; fore wing slightly greyish.</p><p><bold><italic>Head</italic>.</bold> Head ~ 1.3 × as long as wide (Fig. <xref ref-type="fig" rid="F2">3</xref>), constricted at base; postocular setae pointed or slightly blunt at apex, approx. as long as eyes (Fig. <xref ref-type="fig" rid="F2">3</xref>); eyes equal in length ventrally and dorsally; maxillary stylets V-shaped, retracted to median of head; mouth cone long, reaching to posterior margin of basantra. Antennal segments broad (Fig. <xref ref-type="fig" rid="F3">10</xref>), segment III ~ 2.1 × as long as apical width; III with three sense cones, IV with four major sense cones, VIII constricted at base.</p><fig id="F3" position="float" orientation="portrait"><object-id xmlns:xlink="http://www.w3.org/1999/xlink" content-type="doi" xlink:type="simple">10.3897/zookeys.1196.118131.figures8-13</object-id><object-id xmlns:xlink="http://www.w3.org/1999/xlink" content-type="arpha" xlink:type="simple">290AD686-E454-56EF-AE7C-1191045571CD</object-id><label>Figures 8–13.</label><caption><p><italic><tp:taxon-name><tp:taxon-name-part taxon-name-part-type="genus" reg="Mesothrips">Mesothrips</tp:taxon-name-part></tp:taxon-name></italic> spp. Antennae (<bold>8–11</bold>) <bold>8</bold><italic><tp:taxon-name><tp:taxon-name-part taxon-name-part-type="genus" reg="Mesothrips">M.</tp:taxon-name-part><tp:taxon-name-part taxon-name-part-type="species" reg="longistylus">longistylus</tp:taxon-name-part></tp:taxon-name></italic> sp. nov. <bold>9</bold><italic><tp:taxon-name><tp:taxon-name-part taxon-name-part-type="genus" reg="Mesothrips">M.</tp:taxon-name-part><tp:taxon-name-part taxon-name-part-type="species" reg="vernicia">vernicia</tp:taxon-name-part></tp:taxon-name></italic> sp. nov. <bold>10</bold><italic><tp:taxon-name><tp:taxon-name-part taxon-name-part-type="genus" reg="Mesothrips">M.</tp:taxon-name-part><tp:taxon-name-part taxon-name-part-type="species" reg="jianfengi">jianfengi</tp:taxon-name-part></tp:taxon-name></italic> sp. nov. <bold>11</bold><italic><tp:taxon-name><tp:taxon-name-part taxon-name-part-type="genus" reg="Mesothrips">M.</tp:taxon-name-part><tp:taxon-name-part taxon-name-part-type="species" reg="vitripennis">vitripennis</tp:taxon-name-part></tp:taxon-name></italic> (paratype female of <italic><tp:taxon-name><tp:taxon-name-part taxon-name-part-type="genus" reg="Mesothrips"/><tp:taxon-name-part taxon-name-part-type="species" reg="moundi">moundi</tp:taxon-name-part></tp:taxon-name></italic>); fore tarsi (<bold>12–13</bold>) <bold>12</bold><italic><tp:taxon-name><tp:taxon-name-part taxon-name-part-type="genus" reg="Mesothrips">M.</tp:taxon-name-part><tp:taxon-name-part taxon-name-part-type="species" reg="vernicia">vernicia</tp:taxon-name-part></tp:taxon-name></italic> sp. n. <bold>13</bold><italic><tp:taxon-name><tp:taxon-name-part taxon-name-part-type="genus" reg="Mesothrips">M.</tp:taxon-name-part><tp:taxon-name-part taxon-name-part-type="species" reg="jianfengi">jianfengi</tp:taxon-name-part></tp:taxon-name></italic> sp. nov.</p></caption><graphic xmlns:xlink="http://www.w3.org/1999/xlink" xlink:href="zookeys-1196-121_article-118131__-g003.jpg" position="float" orientation="portrait" xlink:type="simple" id="oo_1007657.jpg"><uri content-type="original_file" xlink:type="simple">https://binary.pensoft.net/fig/1007657</uri></graphic></fig><p><bold><italic>Thorax</italic>.</bold> Pronotum with five pairs of setae, slightly blunt at apex, <abbrev xmlns:xlink="http://www.w3.org/1999/xlink" xlink:title="anteromarginal" id="ABBRID0EY6AG" xlink:type="simple">am</abbrev> and <abbrev xmlns:xlink="http://www.w3.org/1999/xlink" xlink:title="anteroangular" id="ABBRID0E36AG" xlink:type="simple">aa</abbrev> approx. equal in length (Fig. <xref ref-type="fig" rid="F2">3</xref>), <abbrev xmlns:xlink="http://www.w3.org/1999/xlink" xlink:title="epimeral" id="ABBRID0EEABG" xlink:type="simple">epim</abbrev> and <abbrev xmlns:xlink="http://www.w3.org/1999/xlink" xlink:title="posteroangular" id="ABBRID0EIABG" xlink:type="simple">pa</abbrev> longer and equal in length; surface almost smooth, with weak sculpture near margins. All legs slender, fore tarsi with minute and scarcely visible tooth (Fig. <xref ref-type="fig" rid="F3">13</xref>). Fore wing with three sub-basal setae arising in straight line, S1 and S2 equal in length, blunt at apex, S3 slightly longer, acute at apex, with eight duplicated cilia. Mesonotum transversely reticulate, lateral setae well developed, blunt at apex. Metanotum longitudinally reticulate, major setae slender and acute (Fig. <xref ref-type="fig" rid="F4">14</xref>). Mesopresternum with paired lateral triangles, metathoracic sternopleural sutures absent.</p><p><bold><italic>Abdomen</italic>.</bold> Pelta broadly triangular, reticulate, with pair of <abbrev xmlns:xlink="http://www.w3.org/1999/xlink" xlink:title="campaniform sensilla" id="ABBRID0E2ABG" xlink:type="simple">CPS</abbrev>; tergites II–VII with two pairs of major wing-retaining setae, one pair of accessory sigmoid setae located anterior to first pair; tergite II with eight pairs of lateral setae; tergite IX setae S1 and S2 longer than tube, acute at apex, S3 approx. as long as tube, acute at apex; tube shorter than head, anal setae shorter than tube.</p><p><bold><italic>Measurements</italic></bold> (holotype female in <abbrev xmlns:xlink="http://www.w3.org/1999/xlink" xlink:title="micrometre" id="ABBRID0EGBBG" xlink:type="simple">μm</abbrev>). Body length 2820. Head length (maximum width) 250 (190); distance between maxillary stylets (across bridge) 115; eye length dorsally 90; postocular setae length 90; antennal segments I–VIII length (width): 45 (35), 50 (35), 75 (35), 75 (40), 65 (30), 60 (25), 55 (25), 35 (15); sense cone on III length 30. Pronotum length (width) 190 (270); <abbrev xmlns:xlink="http://www.w3.org/1999/xlink" xlink:title="anteromarginal" id="ABBRID0EKBBG" xlink:type="simple">am</abbrev> 40, <abbrev xmlns:xlink="http://www.w3.org/1999/xlink" xlink:title="anteroangular" id="ABBRID0EOBBG" xlink:type="simple">aa</abbrev> 45, <abbrev xmlns:xlink="http://www.w3.org/1999/xlink" xlink:title="midlateral" id="ABBRID0ESBBG" xlink:type="simple">ml</abbrev> 60, <abbrev xmlns:xlink="http://www.w3.org/1999/xlink" xlink:title="epimeral" id="ABBRID0EWBBG" xlink:type="simple">epim</abbrev> 100, <abbrev xmlns:xlink="http://www.w3.org/1999/xlink" xlink:title="posteroangular" id="ABBRID0E1BBG" xlink:type="simple">pa</abbrev> 100. Fore wing length 1160; sub-basal setae S1 90, S2 90, S3 110. Tergite IX setae S1 270, S2 240, S3 180; tube length 220, basal width 75, apical width 50; anal setae length 220.</p><p><bold><italic>Male macroptera</italic>.</bold> Similar to female in colour and sculpture; fore tarsal tooth scarcely visible; fore wing with ~ 9 or 10 duplicated cilia; abdominal tergite IX setae S2 small and pointed; sternite VIII without pore plate.</p><p><bold><italic>Measurements</italic></bold> (paratype male in <abbrev xmlns:xlink="http://www.w3.org/1999/xlink" xlink:title="micrometre" id="ABBRID0EMCBG" xlink:type="simple">μm</abbrev>). Body length 2460. Head length (maximum width) 240 (175); eye length dorsally 85; postocular setae length 75. Pronotum length (width) 170 (230); <abbrev xmlns:xlink="http://www.w3.org/1999/xlink" xlink:title="anteromarginal" id="ABBRID0EQCBG" xlink:type="simple">am</abbrev> 35, <abbrev xmlns:xlink="http://www.w3.org/1999/xlink" xlink:title="anteroangular" id="ABBRID0EUCBG" xlink:type="simple">aa</abbrev> 30, <abbrev xmlns:xlink="http://www.w3.org/1999/xlink" xlink:title="midlateral" id="ABBRID0EYCBG" xlink:type="simple">ml</abbrev> 40, <abbrev xmlns:xlink="http://www.w3.org/1999/xlink" xlink:title="epimeral" id="ABBRID0E3CBG" xlink:type="simple">epim</abbrev> 80, <abbrev xmlns:xlink="http://www.w3.org/1999/xlink" xlink:title="posteroangular" id="ABBRID0EADBG" xlink:type="simple">pa</abbrev> 85. Tergite IX setae S1 205, S2 25, S3 220; tube length 190; anal setae length 190.</p></tp:treatment-sec><tp:treatment-sec sec-type="etymology" id="SECID0EEDBG"><title>Etymology.</title><p>The species epithet refers to one of the collectors, Jianfeng Wang (Shenyang University).</p></tp:treatment-sec><tp:treatment-sec sec-type="comments" id="SECID0EJDBG"><title>Comments.</title><p>This species is closely related to <italic><tp:taxon-name><tp:taxon-name-part taxon-name-part-type="genus" reg="Mesothrips">M.</tp:taxon-name-part><tp:taxon-name-part taxon-name-part-type="species" reg="longistylus">longistylus</tp:taxon-name-part></tp:taxon-name></italic> sp. nov., but it can be distinguished by the short V-shaped maxillary stylets (Fig. <xref ref-type="fig" rid="F2">3</xref>). The third new species described here, <italic><tp:taxon-name><tp:taxon-name-part taxon-name-part-type="genus" reg="Mesothrips">M.</tp:taxon-name-part><tp:taxon-name-part taxon-name-part-type="species" reg="vernicia">vernicia</tp:taxon-name-part></tp:taxon-name></italic> sp. nov., also has short stylets (Fig. <xref ref-type="fig" rid="F2">4</xref>), but <italic><tp:taxon-name><tp:taxon-name-part taxon-name-part-type="genus" reg="Mesothrips">M.</tp:taxon-name-part><tp:taxon-name-part taxon-name-part-type="species" reg="jianfengi">jianfengi</tp:taxon-name-part></tp:taxon-name></italic> sp. nov. can be differentiated in antennal segment III with 3 sense cones (Fig. <xref ref-type="fig" rid="F3">10</xref>).</p></tp:treatment-sec><tp:treatment-sec><!--Section generated to contain objects referenced in tp:taxon-treatment.--><fig id="F2" position="float" orientation="portrait"><object-id xmlns:xlink="http://www.w3.org/1999/xlink" content-type="doi" xlink:type="simple">10.3897/zookeys.1196.118131.figures2-7</object-id><object-id xmlns:xlink="http://www.w3.org/1999/xlink" content-type="arpha" xlink:type="simple">845F7F03-8777-5F44-8230-E6E367C7F5A5</object-id><label>Figures 2–7.</label><caption><p>Head and pronotum <bold>2</bold><italic><tp:taxon-name><tp:taxon-name-part taxon-name-part-type="genus" reg="Mesothrips">M.</tp:taxon-name-part><tp:taxon-name-part taxon-name-part-type="species" reg="longistylus">longistylus</tp:taxon-name-part></tp:taxon-name></italic> sp. nov. <bold>3</bold><italic><tp:taxon-name><tp:taxon-name-part taxon-name-part-type="genus" reg="Mesothrips">M.</tp:taxon-name-part><tp:taxon-name-part taxon-name-part-type="species" reg="jianfengi">jianfengi</tp:taxon-name-part></tp:taxon-name></italic> sp. nov. <bold>4</bold><italic><tp:taxon-name><tp:taxon-name-part taxon-name-part-type="genus" reg="Mesothrips">M.</tp:taxon-name-part><tp:taxon-name-part taxon-name-part-type="species" reg="vernicia">vernicia</tp:taxon-name-part></tp:taxon-name></italic> sp. nov. <bold>5</bold><italic><tp:taxon-name><tp:taxon-name-part taxon-name-part-type="genus" reg="Mesothrips">M.</tp:taxon-name-part><tp:taxon-name-part taxon-name-part-type="species" reg="jordani">jordani</tp:taxon-name-part></tp:taxon-name></italic><bold>6</bold><italic><tp:taxon-name><tp:taxon-name-part taxon-name-part-type="genus" reg="Mesothrips">M.</tp:taxon-name-part><tp:taxon-name-part taxon-name-part-type="species" reg="vitripennis">vitripennis</tp:taxon-name-part></tp:taxon-name></italic> (paratype female of <italic><tp:taxon-name><tp:taxon-name-part taxon-name-part-type="genus" reg="Mesothrips"/><tp:taxon-name-part taxon-name-part-type="species" reg="moundi">moundi</tp:taxon-name-part></tp:taxon-name></italic>) <bold>7</bold><italic><tp:taxon-name><tp:taxon-name-part taxon-name-part-type="genus" reg="Mesothrips">M.</tp:taxon-name-part><tp:taxon-name-part taxon-name-part-type="species" reg="sus">sus</tp:taxon-name-part></tp:taxon-name></italic> (syntype female).</p></caption><graphic xmlns:xlink="http://www.w3.org/1999/xlink" xlink:href="zookeys-1196-121_article-118131__-g002.jpg" position="float" orientation="portrait" xlink:type="simple" id="oo_1007656.jpg"><uri content-type="original_file" xlink:type="simple">https://binary.pensoft.net/fig/1007656</uri></graphic></fig><fig id="F4" position="float" orientation="portrait"><object-id xmlns:xlink="http://www.w3.org/1999/xlink" content-type="doi" xlink:type="simple">10.3897/zookeys.1196.118131.figures14-25</object-id><object-id xmlns:xlink="http://www.w3.org/1999/xlink" content-type="arpha" xlink:type="simple">F4E1A345-017D-5B25-8D9C-B824497ACC72</object-id><label>Figures 14–25.</label><caption><p><italic><tp:taxon-name><tp:taxon-name-part taxon-name-part-type="genus" reg="Mesothrips">Mesothrips</tp:taxon-name-part></tp:taxon-name></italic> spp. Meso- and metanotum (<bold>14–15</bold>) <bold>14</bold><italic><tp:taxon-name><tp:taxon-name-part taxon-name-part-type="genus" reg="Mesothrips">M.</tp:taxon-name-part><tp:taxon-name-part taxon-name-part-type="species" reg="jianfengi">jianfengi</tp:taxon-name-part></tp:taxon-name></italic> sp. nov. <bold>15</bold><italic><tp:taxon-name><tp:taxon-name-part taxon-name-part-type="genus" reg="Mesothrips">M.</tp:taxon-name-part><tp:taxon-name-part taxon-name-part-type="species" reg="longistylus">longistylus</tp:taxon-name-part></tp:taxon-name></italic> sp. nov.; <italic><tp:taxon-name><tp:taxon-name-part taxon-name-part-type="genus" reg="Mesothrips">M.</tp:taxon-name-part><tp:taxon-name-part taxon-name-part-type="species" reg="longistylus">longistylus</tp:taxon-name-part></tp:taxon-name></italic> sp. nov. (<bold>16–17</bold>) <bold>16</bold> pelta <bold>17</bold> tergites III–IV; fore wings (<bold>18–20</bold>) <bold>18</bold><italic><tp:taxon-name><tp:taxon-name-part taxon-name-part-type="genus" reg="Mesothrips">M.</tp:taxon-name-part><tp:taxon-name-part taxon-name-part-type="species" reg="jordani">jordani</tp:taxon-name-part></tp:taxon-name></italic><bold>19</bold><italic><tp:taxon-name><tp:taxon-name-part taxon-name-part-type="genus" reg="Mesothrips">M.</tp:taxon-name-part><tp:taxon-name-part taxon-name-part-type="species" reg="vitripennis">vitripennis</tp:taxon-name-part></tp:taxon-name></italic><bold>20</bold><italic><tp:taxon-name><tp:taxon-name-part taxon-name-part-type="genus" reg="Mesothrips">M.</tp:taxon-name-part><tp:taxon-name-part taxon-name-part-type="species" reg="longistylus">longistylus</tp:taxon-name-part></tp:taxon-name></italic> sp. nov., sub-basal setae of forewing; tergites II–III (<bold>21–23</bold>) <bold>21</bold><italic><tp:taxon-name><tp:taxon-name-part taxon-name-part-type="genus" reg="Mesothrips">M.</tp:taxon-name-part><tp:taxon-name-part taxon-name-part-type="species" reg="vernicia">vernicia</tp:taxon-name-part></tp:taxon-name></italic> sp. nov., tergite III <bold>22</bold><italic><tp:taxon-name><tp:taxon-name-part taxon-name-part-type="genus" reg="Mesothrips">M.</tp:taxon-name-part><tp:taxon-name-part taxon-name-part-type="species" reg="jordani">jordani</tp:taxon-name-part></tp:taxon-name></italic><bold>23</bold><italic><tp:taxon-name><tp:taxon-name-part taxon-name-part-type="genus" reg="Mesothrips">M.</tp:taxon-name-part><tp:taxon-name-part taxon-name-part-type="species" reg="claripennis">claripennis</tp:taxon-name-part></tp:taxon-name></italic>; tergites IX–X (<bold>24–25</bold>) <bold>24</bold><italic><tp:taxon-name><tp:taxon-name-part taxon-name-part-type="genus" reg="Mesothrips">M.</tp:taxon-name-part><tp:taxon-name-part taxon-name-part-type="species" reg="longistylus">longistylus</tp:taxon-name-part></tp:taxon-name></italic> sp. nov. <bold>25</bold><italic><tp:taxon-name><tp:taxon-name-part taxon-name-part-type="genus" reg="Mesothrips">M.</tp:taxon-name-part><tp:taxon-name-part taxon-name-part-type="species" reg="vernicia">vernicia</tp:taxon-name-part></tp:taxon-name></italic> sp. nov.</p></caption><graphic xmlns:xlink="http://www.w3.org/1999/xlink" xlink:href="zookeys-1196-121_article-118131__-g004.jpg" position="float" orientation="portrait" xlink:type="simple" id="oo_1007658.jpg"><uri content-type="original_file" xlink:type="simple">https://binary.pensoft.net/fig/1007658</uri></graphic></fig></tp:treatment-sec></tp:taxon-treatment>
