# Supplementary material for: ﻿New synonymy among gall thrips of the Asian genus Mesothrips, with revision of species from China (Thysanoptera, Haplothripini)
Source: Zookeys. 2024 Mar 22;1196:121–38. doi: 10.3897/zookeys.1196.118131 (PMC10980878; doi:10.3897/zookeys.1196.118131)
Supplement: XML Treatment for Mesothrips jordani [file zookeys.1196.118131-treatment4.xml]

<!DOCTYPE tp:taxon-treatment
  PUBLIC "-//TaxonX//DTD Taxonomic Treatment Publishing DTD v0 20100105//EN" "tax-treatment-NSO.dtd">
<tp:taxon-treatment xmlns:tp="http://www.plazi.org/taxpub"><tp:treatment-meta><kwd-group><label>Taxon classification</label><kwd>
              <named-content content-type="kingdom">Animalia</named-content>
            </kwd><kwd>
              <named-content content-type="order">Thysanoptera</named-content>
            </kwd><kwd>
              <named-content content-type="family">Phlaeothripidae</named-content>
            </kwd></kwd-group><mixed-citation publication-type="journal"><person-group><name><surname>Dang</surname><given-names>Lihong</given-names></name><name><surname>Tong</surname><given-names>Xiaoli</given-names></name><name><surname>Mound</surname><given-names>Laurence A.</given-names></name></person-group><article-title>﻿New synonymy among gall thrips of the Asian genus <italic><tp:taxon-name><tp:taxon-name-part taxon-name-part-type="genus" reg="Mesothrips">Mesothrips</tp:taxon-name-part></tp:taxon-name></italic>, with revision of species from China (<tp:taxon-name><tp:taxon-name-part taxon-name-part-type="order">Thysanoptera</tp:taxon-name-part></tp:taxon-name>, <tp:taxon-name><tp:taxon-name-part taxon-name-part-type="tribe">Haplothripini</tp:taxon-name-part></tp:taxon-name>)</article-title><source>Zookeys</source><day>22</day><month>03</month><year>2024</year><volume>1196</volume><fpage>121</fpage><lpage>138</lpage><pub-id pub-id-type="doi">10.3897/zookeys.1196.118131</pub-id></mixed-citation></tp:treatment-meta><tp:nomenclature><label>﻿</label><tp:taxon-name>
            <object-id xmlns:xlink="http://www.w3.org/1999/xlink" content-type="arpha" xlink:type="simple">4A9385F7-5A07-513B-BA19-B0FDB1A3E300</object-id>
            <tp:taxon-name-part taxon-name-part-type="genus" reg="Mesothrips">Mesothrips</tp:taxon-name-part>
            <tp:taxon-name-part taxon-name-part-type="species" reg="jordani">jordani</tp:taxon-name-part>
          </tp:taxon-name><tp:taxon-authority>Zimmermann</tp:taxon-authority><xref ref-type="fig" rid="F2">Figs 5</xref><xref ref-type="fig" rid="F4">, 18</xref><xref ref-type="fig" rid="F4">, 22</xref><tp:nomenclature-citation-list><tp:nomenclature-citation><tp:taxon-name>
                <tp:taxon-name-part taxon-name-part-type="genus" reg="Mesothrips">Mesothrips</tp:taxon-name-part>
                <tp:taxon-name-part taxon-name-part-type="species" reg="jordani">jordani</tp:taxon-name-part>
              </tp:taxon-name><comment>Zimmermann, 1900: 16.</comment></tp:nomenclature-citation><tp:nomenclature-citation><tp:taxon-name>
                <tp:taxon-name-part taxon-name-part-type="genus" reg="Leptothrips">Leptothrips</tp:taxon-name-part>
                <tp:taxon-name-part taxon-name-part-type="species" reg="angusticollis">angusticollis</tp:taxon-name-part>
              </tp:taxon-name><comment>Karny, 1915: 88. Syn. nov.</comment></tp:nomenclature-citation><tp:nomenclature-citation><tp:taxon-name>
                <tp:taxon-name-part taxon-name-part-type="genus" reg="Mesothrips">Mesothrips</tp:taxon-name-part>
                <tp:taxon-name-part taxon-name-part-type="species" reg="annamensis">annamensis</tp:taxon-name-part>
              </tp:taxon-name><comment>Priesner, 1929b: 215. Syn. nov.</comment></tp:nomenclature-citation><tp:nomenclature-citation><tp:taxon-name>
                <tp:taxon-name-part taxon-name-part-type="genus" reg="Leptothrips">Leptothrips</tp:taxon-name-part>
                <tp:taxon-name-part taxon-name-part-type="species" reg="constrictus">constrictus</tp:taxon-name-part>
              </tp:taxon-name><comment>Karny, 1912: 150. Syn. nov.</comment></tp:nomenclature-citation></tp:nomenclature-citation-list></tp:nomenclature><tp:treatment-sec sec-type="material" id="SECID0E5HBG"><title>Material examined.</title><p>1♀, China, Shaanxi, Hanzhong, 10.iv.2016, Kan Liu and Hui Lin (<bold><abbrev xmlns:xlink="http://www.w3.org/1999/xlink" xlink:title="School of Bioscience and Engineering, Shaanxi University of Technology" id="ABBRID0EFIBG" xlink:type="simple">SNUT</abbrev></bold>); 1♀, Fujian, Xiamen, from gall of <italic><tp:taxon-name><tp:taxon-name-part taxon-name-part-type="genus" reg="Ficus">Ficus</tp:taxon-name-part></tp:taxon-name></italic> sp. [<tp:taxon-name><tp:taxon-name-part taxon-name-part-type="family">Moraceae</tp:taxon-name-part></tp:taxon-name>], 23.vi.2015, Lihong Dang (<bold><abbrev xmlns:xlink="http://www.w3.org/1999/xlink" xlink:title="School of Bioscience and Engineering, Shaanxi University of Technology" id="ABBRID0EWIBG" xlink:type="simple">SNUT</abbrev></bold>); 1♀1♂, Yunnan, Puer, from <italic><tp:taxon-name><tp:taxon-name-part taxon-name-part-type="genus" reg="Ficus">Ficus</tp:taxon-name-part><tp:taxon-name-part taxon-name-part-type="species" reg="concinna">concinna</tp:taxon-name-part></tp:taxon-name></italic> [<tp:taxon-name><tp:taxon-name-part taxon-name-part-type="family">Moraceae</tp:taxon-name-part></tp:taxon-name>], 11.vii.2022, Yanqiao Li (<bold><abbrev xmlns:xlink="http://www.w3.org/1999/xlink" xlink:title="School of Bioscience and Engineering, Shaanxi University of Technology" id="ABBRID0ELJBG" xlink:type="simple">SNUT</abbrev></bold>); 4♂, Hainan, Diaoluoshan, from <italic><tp:taxon-name><tp:taxon-name-part taxon-name-part-type="genus" reg="Ficus">Ficus</tp:taxon-name-part></tp:taxon-name></italic> sp. [<tp:taxon-name><tp:taxon-name-part taxon-name-part-type="family">Moraceae</tp:taxon-name-part></tp:taxon-name>], 5.iv.1984, Weiqiu Zhang (<bold><named-content xmlns:xlink="http://www.w3.org/1999/xlink" content-type="dwc:institutional_code" xlink:title="South China Agricultural University" xlink:href="http://grbio.org/institution/south-china-agricultural-university" xlink:type="simple">SCAU</named-content></bold>); 1♀1♂, Guangxi, Nanning, from <italic><tp:taxon-name><tp:taxon-name-part taxon-name-part-type="genus" reg="Ficus">Ficus</tp:taxon-name-part></tp:taxon-name></italic> sp. [<tp:taxon-name><tp:taxon-name-part taxon-name-part-type="family">Moraceae</tp:taxon-name-part></tp:taxon-name>], 3.viii.1985, Weiqiu Zhang (<bold><named-content xmlns:xlink="http://www.w3.org/1999/xlink" content-type="dwc:institutional_code" xlink:title="South China Agricultural University" xlink:href="http://grbio.org/institution/south-china-agricultural-university" xlink:type="simple">SCAU</named-content></bold>); 1♀1♂, Guangdong, Guangzhou, Fanyu, from <italic><tp:taxon-name><tp:taxon-name-part taxon-name-part-type="genus" reg="Ficus">Ficus</tp:taxon-name-part><tp:taxon-name-part taxon-name-part-type="species" reg="microcarpa">microcarpa</tp:taxon-name-part></tp:taxon-name></italic> [<tp:taxon-name><tp:taxon-name-part taxon-name-part-type="family">Moraceae</tp:taxon-name-part></tp:taxon-name>], 17.v.2009, Jiaqian Gao (<bold><named-content xmlns:xlink="http://www.w3.org/1999/xlink" content-type="dwc:institutional_code" xlink:title="South China Agricultural University" xlink:href="http://grbio.org/institution/south-china-agricultural-university" xlink:type="simple">SCAU</named-content></bold>); 9♀, Yunnan, Simao, 9 females from <italic><tp:taxon-name><tp:taxon-name-part taxon-name-part-type="genus" reg="Ficus">Ficus</tp:taxon-name-part></tp:taxon-name></italic> [<tp:taxon-name><tp:taxon-name-part taxon-name-part-type="family">Moraceae</tp:taxon-name-part></tp:taxon-name>], 4.viii.2010 (<bold><named-content xmlns:xlink="http://www.w3.org/1999/xlink" content-type="dwc:institutional_code" xlink:title="Australian National Insect Collection" xlink:href="http://grbio.org/institution/australian-national-insect-collection" xlink:type="simple">ANIC</named-content></bold>). <bold><italic>Syntypes</italic></bold>, 1♀1♂ of <italic><tp:taxon-name><tp:taxon-name-part taxon-name-part-type="genus" reg="Mesothrips"/><tp:taxon-name-part taxon-name-part-type="species" reg="annamensis">annamensis</tp:taxon-name-part></tp:taxon-name></italic>, Vietnam, Vinh Tan, on <italic><tp:taxon-name><tp:taxon-name-part taxon-name-part-type="genus" reg="Citrus">Citrus</tp:taxon-name-part></tp:taxon-name></italic> sp. [<tp:taxon-name><tp:taxon-name-part taxon-name-part-type="family">Rutaceae</tp:taxon-name-part></tp:taxon-name>], 7.iii.1925 (<bold><named-content xmlns:xlink="http://www.w3.org/1999/xlink" content-type="dwc:institutional_code" xlink:title="Senckenberg Museum, Frankfurt" xlink:href="http://grbio.org/institution/senckenberg-museum" xlink:type="simple">SMF</named-content></bold>). <bold><italic>Lectotype</italic></bold>, 1♀ of <italic><tp:taxon-name><tp:taxon-name-part taxon-name-part-type="genus" reg="Mesothrips"/><tp:taxon-name-part taxon-name-part-type="species" reg="angusticollis">angusticollis</tp:taxon-name-part></tp:taxon-name></italic>, Indonesia, Java, on <tp:taxon-name><tp:taxon-name-part taxon-name-part-type="family">Anonaceae</tp:taxon-name-part></tp:taxon-name> sp., 1.ix.1912 (<bold><named-content xmlns:xlink="http://www.w3.org/1999/xlink" content-type="dwc:institutional_code" xlink:title="Senckenberg Museum, Frankfurt" xlink:href="http://grbio.org/institution/senckenberg-museum" xlink:type="simple">SMF</named-content></bold>). <bold><italic>Syntype</italic></bold>, 1♀ of <italic><tp:taxon-name><tp:taxon-name-part taxon-name-part-type="genus" reg="Mesothrips"/><tp:taxon-name-part taxon-name-part-type="species" reg="constrictus">constrictus</tp:taxon-name-part></tp:taxon-name></italic>, Indonesia, Java, Semarang, in leaf galls of <italic><tp:taxon-name><tp:taxon-name-part taxon-name-part-type="genus" reg="Ficus">Ficus</tp:taxon-name-part><tp:taxon-name-part taxon-name-part-type="species" reg="benjamina">benjamina</tp:taxon-name-part></tp:taxon-name></italic> [<tp:taxon-name><tp:taxon-name-part taxon-name-part-type="family">Moraceae</tp:taxon-name-part></tp:taxon-name>], 16.i.2012 (<bold><named-content xmlns:xlink="http://www.w3.org/1999/xlink" content-type="dwc:institutional_code" xlink:title="Senckenberg Museum, Frankfurt" xlink:href="http://grbio.org/institution/senckenberg-museum" xlink:type="simple">SMF</named-content></bold>). <bold><italic>Holotype</italic></bold> and <bold><italic>paratype</italic></bold>, 1♀1♂ of <italic>bianchii</italic>, Australia, Queensland, Atherton, from <italic><tp:taxon-name><tp:taxon-name-part taxon-name-part-type="genus" reg="Ficus">Ficus</tp:taxon-name-part></tp:taxon-name></italic> leaves [<tp:taxon-name><tp:taxon-name-part taxon-name-part-type="family">Moraceae</tp:taxon-name-part></tp:taxon-name>], 31.iii.68 (<bold><named-content xmlns:xlink="http://www.w3.org/1999/xlink" content-type="dwc:institutional_code" xlink:title="Australian National Insect Collection" xlink:href="http://grbio.org/institution/australian-national-insect-collection" xlink:type="simple">ANIC</named-content></bold>); 5♀1♂, Cairns, from <italic><tp:taxon-name><tp:taxon-name-part taxon-name-part-type="genus" reg="Ficus">Ficus</tp:taxon-name-part></tp:taxon-name></italic> leaves [<tp:taxon-name><tp:taxon-name-part taxon-name-part-type="family">Moraceae</tp:taxon-name-part></tp:taxon-name>], 12.xi.2007 (<bold><named-content xmlns:xlink="http://www.w3.org/1999/xlink" content-type="dwc:institutional_code" xlink:title="Australian National Insect Collection" xlink:href="http://grbio.org/institution/australian-national-insect-collection" xlink:type="simple">ANIC</named-content></bold>); 4♀3♂, Noosa Heads, from <italic><tp:taxon-name><tp:taxon-name-part taxon-name-part-type="genus" reg="Ficus">Ficus</tp:taxon-name-part></tp:taxon-name></italic> leaves [<tp:taxon-name><tp:taxon-name-part taxon-name-part-type="family">Moraceae</tp:taxon-name-part></tp:taxon-name>], 31.iii.1995 (<bold><named-content xmlns:xlink="http://www.w3.org/1999/xlink" content-type="dwc:institutional_code" xlink:title="Australian National Insect Collection" xlink:href="http://grbio.org/institution/australian-national-insect-collection" xlink:type="simple">ANIC</named-content></bold>); 12♀10♂, Brisbane, Mt Cootha, from <italic><tp:taxon-name><tp:taxon-name-part taxon-name-part-type="genus" reg="Ficus">Ficus</tp:taxon-name-part><tp:taxon-name-part taxon-name-part-type="species" reg="benjamina">benjamina</tp:taxon-name-part></tp:taxon-name></italic> [<tp:taxon-name><tp:taxon-name-part taxon-name-part-type="family">Moraceae</tp:taxon-name-part></tp:taxon-name>], 13.v.1994 (<bold><named-content xmlns:xlink="http://www.w3.org/1999/xlink" content-type="dwc:institutional_code" xlink:title="Australian National Insect Collection" xlink:href="http://grbio.org/institution/australian-national-insect-collection" xlink:type="simple">ANIC</named-content></bold>). 3♀, TIMOR LESTE. Dili, from <italic><tp:taxon-name><tp:taxon-name-part taxon-name-part-type="genus" reg="Ficus">Ficus</tp:taxon-name-part><tp:taxon-name-part taxon-name-part-type="species" reg="microcarpa">microcarpa</tp:taxon-name-part></tp:taxon-name></italic> leaves [<tp:taxon-name><tp:taxon-name-part taxon-name-part-type="family">Moraceae</tp:taxon-name-part></tp:taxon-name>], 26.viii.2018 (<bold><named-content xmlns:xlink="http://www.w3.org/1999/xlink" content-type="dwc:institutional_code" xlink:title="Australian National Insect Collection" xlink:href="http://grbio.org/institution/australian-national-insect-collection" xlink:type="simple">ANIC</named-content></bold>). 1♀1♂, Malaysia, Kualar Lumpur, from <italic><tp:taxon-name><tp:taxon-name-part taxon-name-part-type="genus" reg="Ficus">Ficus</tp:taxon-name-part><tp:taxon-name-part taxon-name-part-type="species" reg="benjamina">benjamina</tp:taxon-name-part></tp:taxon-name></italic> leaf gall [<tp:taxon-name><tp:taxon-name-part taxon-name-part-type="family">Moraceae</tp:taxon-name-part></tp:taxon-name>], 4.x.1973 (<bold><named-content xmlns:xlink="http://www.w3.org/1999/xlink" content-type="dwc:institutional_code" xlink:title="Australian National Insect Collection" xlink:href="http://grbio.org/institution/australian-national-insect-collection" xlink:type="simple">ANIC</named-content></bold>). 1♀1♂, the Philippines, Quezon, from <italic><tp:taxon-name><tp:taxon-name-part taxon-name-part-type="genus" reg="Ficus">Ficus</tp:taxon-name-part></tp:taxon-name></italic> [<tp:taxon-name><tp:taxon-name-part taxon-name-part-type="family">Moraceae</tp:taxon-name-part></tp:taxon-name>], 23.x.2011 (<bold><named-content xmlns:xlink="http://www.w3.org/1999/xlink" content-type="dwc:institutional_code" xlink:title="Australian National Insect Collection" xlink:href="http://grbio.org/institution/australian-national-insect-collection" xlink:type="simple">ANIC</named-content></bold>). 7♀3♂, Thailand, Ang Thong, from <italic><tp:taxon-name><tp:taxon-name-part taxon-name-part-type="genus" reg="Ficus">Ficus</tp:taxon-name-part></tp:taxon-name></italic> leaf folds [<tp:taxon-name><tp:taxon-name-part taxon-name-part-type="family">Moraceae</tp:taxon-name-part></tp:taxon-name>], 9.vi.2018 (<bold><named-content xmlns:xlink="http://www.w3.org/1999/xlink" content-type="dwc:institutional_code" xlink:title="Australian National Insect Collection" xlink:href="http://grbio.org/institution/australian-national-insect-collection" xlink:type="simple">ANIC</named-content></bold>). 2♀, Israel, Tel Aviv, from <italic><tp:taxon-name><tp:taxon-name-part taxon-name-part-type="genus" reg="Ficus">Ficus</tp:taxon-name-part><tp:taxon-name-part taxon-name-part-type="species" reg="microcarpa">microcarpa</tp:taxon-name-part></tp:taxon-name></italic> [<tp:taxon-name><tp:taxon-name-part taxon-name-part-type="family">Moraceae</tp:taxon-name-part></tp:taxon-name>], i.2014 (<bold><named-content xmlns:xlink="http://www.w3.org/1999/xlink" content-type="dwc:institutional_code" xlink:title="Australian National Insect Collection" xlink:href="http://grbio.org/institution/australian-national-insect-collection" xlink:type="simple">ANIC</named-content></bold>).</p><fig id="F4" position="float" orientation="portrait"><object-id xmlns:xlink="http://www.w3.org/1999/xlink" content-type="doi" xlink:type="simple">10.3897/zookeys.1196.118131.figures14-25</object-id><object-id xmlns:xlink="http://www.w3.org/1999/xlink" content-type="arpha" xlink:type="simple">F4E1A345-017D-5B25-8D9C-B824497ACC72</object-id><label>Figures 14–25.</label><caption><p><italic><tp:taxon-name><tp:taxon-name-part taxon-name-part-type="genus" reg="Mesothrips">Mesothrips</tp:taxon-name-part></tp:taxon-name></italic> spp. Meso- and metanotum (<bold>14–15</bold>) <bold>14</bold><italic><tp:taxon-name><tp:taxon-name-part taxon-name-part-type="genus" reg="Mesothrips">M.</tp:taxon-name-part><tp:taxon-name-part taxon-name-part-type="species" reg="jianfengi">jianfengi</tp:taxon-name-part></tp:taxon-name></italic> sp. nov. <bold>15</bold><italic><tp:taxon-name><tp:taxon-name-part taxon-name-part-type="genus" reg="Mesothrips">M.</tp:taxon-name-part><tp:taxon-name-part taxon-name-part-type="species" reg="longistylus">longistylus</tp:taxon-name-part></tp:taxon-name></italic> sp. nov.; <italic><tp:taxon-name><tp:taxon-name-part taxon-name-part-type="genus" reg="Mesothrips">M.</tp:taxon-name-part><tp:taxon-name-part taxon-name-part-type="species" reg="longistylus">longistylus</tp:taxon-name-part></tp:taxon-name></italic> sp. nov. (<bold>16–17</bold>) <bold>16</bold> pelta <bold>17</bold> tergites III–IV; fore wings (<bold>18–20</bold>) <bold>18</bold><italic><tp:taxon-name><tp:taxon-name-part taxon-name-part-type="genus" reg="Mesothrips">M.</tp:taxon-name-part><tp:taxon-name-part taxon-name-part-type="species" reg="jordani">jordani</tp:taxon-name-part></tp:taxon-name></italic><bold>19</bold><italic><tp:taxon-name><tp:taxon-name-part taxon-name-part-type="genus" reg="Mesothrips">M.</tp:taxon-name-part><tp:taxon-name-part taxon-name-part-type="species" reg="vitripennis">vitripennis</tp:taxon-name-part></tp:taxon-name></italic><bold>20</bold><italic><tp:taxon-name><tp:taxon-name-part taxon-name-part-type="genus" reg="Mesothrips">M.</tp:taxon-name-part><tp:taxon-name-part taxon-name-part-type="species" reg="longistylus">longistylus</tp:taxon-name-part></tp:taxon-name></italic> sp. nov., sub-basal setae of forewing; tergites II–III (<bold>21–23</bold>) <bold>21</bold><italic><tp:taxon-name><tp:taxon-name-part taxon-name-part-type="genus" reg="Mesothrips">M.</tp:taxon-name-part><tp:taxon-name-part taxon-name-part-type="species" reg="vernicia">vernicia</tp:taxon-name-part></tp:taxon-name></italic> sp. nov., tergite III <bold>22</bold><italic><tp:taxon-name><tp:taxon-name-part taxon-name-part-type="genus" reg="Mesothrips">M.</tp:taxon-name-part><tp:taxon-name-part taxon-name-part-type="species" reg="jordani">jordani</tp:taxon-name-part></tp:taxon-name></italic><bold>23</bold><italic><tp:taxon-name><tp:taxon-name-part taxon-name-part-type="genus" reg="Mesothrips">M.</tp:taxon-name-part><tp:taxon-name-part taxon-name-part-type="species" reg="claripennis">claripennis</tp:taxon-name-part></tp:taxon-name></italic>; tergites IX–X (<bold>24–25</bold>) <bold>24</bold><italic><tp:taxon-name><tp:taxon-name-part taxon-name-part-type="genus" reg="Mesothrips">M.</tp:taxon-name-part><tp:taxon-name-part taxon-name-part-type="species" reg="longistylus">longistylus</tp:taxon-name-part></tp:taxon-name></italic> sp. nov. <bold>25</bold><italic><tp:taxon-name><tp:taxon-name-part taxon-name-part-type="genus" reg="Mesothrips">M.</tp:taxon-name-part><tp:taxon-name-part taxon-name-part-type="species" reg="vernicia">vernicia</tp:taxon-name-part></tp:taxon-name></italic> sp. nov.</p></caption><graphic xmlns:xlink="http://www.w3.org/1999/xlink" xlink:href="zookeys-1196-121_article-118131__-g004.jpg" position="float" orientation="portrait" xlink:type="simple" id="oo_1007658.jpg"><uri content-type="original_file" xlink:type="simple">https://binary.pensoft.net/fig/1007658</uri></graphic></fig></tp:treatment-sec><tp:treatment-sec sec-type="comments" id="SECID0EOZBG"><title>Comments.</title><p>This species was described from both sexes and larvae, and the author reported it to be common on <italic><tp:taxon-name><tp:taxon-name-part taxon-name-part-type="genus" reg="Ficus">Ficus</tp:taxon-name-part></tp:taxon-name></italic> leaves at the Botanic Gardens in Buitenzorg [= Bogor], Java. Priesner described <italic><tp:taxon-name><tp:taxon-name-part taxon-name-part-type="genus" reg="Mesothrips">M.</tp:taxon-name-part><tp:taxon-name-part taxon-name-part-type="species" reg="annamensis">annamensis</tp:taxon-name-part></tp:taxon-name></italic> from two males and one female taken at a coastal locality in Vietnam, and two of these specimens have been studied here. Karny described <italic><tp:taxon-name><tp:taxon-name-part taxon-name-part-type="genus" reg="Mesothrips">M.</tp:taxon-name-part><tp:taxon-name-part taxon-name-part-type="species" reg="angusticollis">angusticollis</tp:taxon-name-part></tp:taxon-name></italic> from an unspecified number of specimens on <tp:taxon-name><tp:taxon-name-part taxon-name-part-type="family">Annonaceae</tp:taxon-name-part></tp:taxon-name> in Java, without further details. The <italic><tp:taxon-name><tp:taxon-name-part taxon-name-part-type="genus" reg="Mesothrips">M.</tp:taxon-name-part><tp:taxon-name-part taxon-name-part-type="species" reg="angusticollis">angusticollis</tp:taxon-name-part></tp:taxon-name></italic> specimen listed above bears this data as quoted by <xref ref-type="bibr" rid="B19">Priesner (1929a)</xref>, and the slide is labelled ‘Lectotype’ but that designation apparently was never formally published. <xref ref-type="bibr" rid="B5">Karny (1912)</xref> described <italic><tp:taxon-name><tp:taxon-name-part taxon-name-part-type="genus" reg="Mesothrips">M.</tp:taxon-name-part><tp:taxon-name-part taxon-name-part-type="species" reg="constrictus">constrictus</tp:taxon-name-part></tp:taxon-name></italic> from both sexes taken in leaf galls on <italic><tp:taxon-name><tp:taxon-name-part taxon-name-part-type="genus" reg="Ficus">Ficus</tp:taxon-name-part><tp:taxon-name-part taxon-name-part-type="species" reg="benjamina">benjamina</tp:taxon-name-part></tp:taxon-name></italic> in northern Java and syntypes have been studied as listed above. These three species have the distinctive fore wing pattern that is here considered to be typical of <italic><tp:taxon-name><tp:taxon-name-part taxon-name-part-type="genus" reg="Mesothrips">M.</tp:taxon-name-part><tp:taxon-name-part taxon-name-part-type="species" reg="jordani">jordani</tp:taxon-name-part></tp:taxon-name></italic>. A further slide labelled as <italic><tp:taxon-name><tp:taxon-name-part taxon-name-part-type="genus" reg="Leptothrips">Leptothrips</tp:taxon-name-part><tp:taxon-name-part taxon-name-part-type="species" reg="constrictus">constrictus</tp:taxon-name-part></tp:taxon-name></italic> with four specimens (in <named-content xmlns:xlink="http://www.w3.org/1999/xlink" content-type="dwc:institutional_code" xlink:title="Senckenberg Museum, Frankfurt" xlink:href="http://grbio.org/institution/senckenberg-museum" xlink:type="simple">SMF</named-content>) has been studied that was collected at the same site as that species. However, those four specimens have fully clear fore wings, are labelled as collected from <italic><tp:taxon-name><tp:taxon-name-part taxon-name-part-type="genus" reg="Schoutenia">Schoutenia</tp:taxon-name-part><tp:taxon-name-part taxon-name-part-type="species" reg="ovata">ovata</tp:taxon-name-part></tp:taxon-name></italic>, and are here considered to represent <italic><tp:taxon-name><tp:taxon-name-part taxon-name-part-type="genus" reg="Mesothrips">M.</tp:taxon-name-part><tp:taxon-name-part taxon-name-part-type="species" reg="schouteniae">schouteniae</tp:taxon-name-part></tp:taxon-name></italic>. As mentioned above, and judging from the description, <italic><tp:taxon-name><tp:taxon-name-part taxon-name-part-type="genus" reg="Mesothrips">M.</tp:taxon-name-part><tp:taxon-name-part taxon-name-part-type="species" reg="apatelus">apatelus</tp:taxon-name-part></tp:taxon-name></italic> from India is possibly the same species as <italic><tp:taxon-name><tp:taxon-name-part taxon-name-part-type="genus" reg="Mesothrips">M.</tp:taxon-name-part><tp:taxon-name-part taxon-name-part-type="species" reg="jordani">jordani</tp:taxon-name-part></tp:taxon-name></italic>. In descriptions by Ananthakrishnan the lengths of the tergite IX setae and the pronotal epimeral setae are given considerable importance for distinguishing species. The tergite IX setae S1 in <italic><tp:taxon-name><tp:taxon-name-part taxon-name-part-type="genus" reg="Mesothrips">M.</tp:taxon-name-part><tp:taxon-name-part taxon-name-part-type="species" reg="jordani">jordani</tp:taxon-name-part></tp:taxon-name></italic> are variable between samples, from slightly longer to slightly shorter than the tube. Similarly, in a single sample of six <italic><tp:taxon-name><tp:taxon-name-part taxon-name-part-type="genus" reg="Mesothrips">M.</tp:taxon-name-part><tp:taxon-name-part taxon-name-part-type="species" reg="longisetis">longisetis</tp:taxon-name-part></tp:taxon-name></italic> specimens from Java, these setae are usually distinctly longer than the tube but in one of two males they are shorter. Among specimens here identified as <italic><tp:taxon-name><tp:taxon-name-part taxon-name-part-type="genus" reg="Mesothrips">M.</tp:taxon-name-part><tp:taxon-name-part taxon-name-part-type="species" reg="jordani">jordani</tp:taxon-name-part></tp:taxon-name></italic> on <italic><tp:taxon-name><tp:taxon-name-part taxon-name-part-type="genus" reg="Ficus">Ficus</tp:taxon-name-part></tp:taxon-name></italic> leaves from various sites, the pronotal posteroangular setae are commonly slightly longer than the epimeral setae. However, in two specimens from <italic><tp:taxon-name><tp:taxon-name-part taxon-name-part-type="genus" reg="Ficus">Ficus</tp:taxon-name-part><tp:taxon-name-part taxon-name-part-type="species" reg="benjamina">benjamina</tp:taxon-name-part></tp:taxon-name></italic> galls in Malaya they are only half as long as the epimerals. Arbitrary use of differences in lengths of these setae to distinguish species, without consideration of variation within and between populations, may be misleading.</p></tp:treatment-sec><tp:treatment-sec><!--Section generated to contain objects referenced in tp:taxon-treatment.--><fig id="F2" position="float" orientation="portrait"><object-id xmlns:xlink="http://www.w3.org/1999/xlink" content-type="doi" xlink:type="simple">10.3897/zookeys.1196.118131.figures2-7</object-id><object-id xmlns:xlink="http://www.w3.org/1999/xlink" content-type="arpha" xlink:type="simple">845F7F03-8777-5F44-8230-E6E367C7F5A5</object-id><label>Figures 2–7.</label><caption><p>Head and pronotum <bold>2</bold><italic><tp:taxon-name><tp:taxon-name-part taxon-name-part-type="genus" reg="Mesothrips">M.</tp:taxon-name-part><tp:taxon-name-part taxon-name-part-type="species" reg="longistylus">longistylus</tp:taxon-name-part></tp:taxon-name></italic> sp. nov. <bold>3</bold><italic><tp:taxon-name><tp:taxon-name-part taxon-name-part-type="genus" reg="Mesothrips">M.</tp:taxon-name-part><tp:taxon-name-part taxon-name-part-type="species" reg="jianfengi">jianfengi</tp:taxon-name-part></tp:taxon-name></italic> sp. nov. <bold>4</bold><italic><tp:taxon-name><tp:taxon-name-part taxon-name-part-type="genus" reg="Mesothrips">M.</tp:taxon-name-part><tp:taxon-name-part taxon-name-part-type="species" reg="vernicia">vernicia</tp:taxon-name-part></tp:taxon-name></italic> sp. nov. <bold>5</bold><italic><tp:taxon-name><tp:taxon-name-part taxon-name-part-type="genus" reg="Mesothrips">M.</tp:taxon-name-part><tp:taxon-name-part taxon-name-part-type="species" reg="jordani">jordani</tp:taxon-name-part></tp:taxon-name></italic><bold>6</bold><italic><tp:taxon-name><tp:taxon-name-part taxon-name-part-type="genus" reg="Mesothrips">M.</tp:taxon-name-part><tp:taxon-name-part taxon-name-part-type="species" reg="vitripennis">vitripennis</tp:taxon-name-part></tp:taxon-name></italic> (paratype female of <italic><tp:taxon-name><tp:taxon-name-part taxon-name-part-type="genus" reg="Mesothrips"/><tp:taxon-name-part taxon-name-part-type="species" reg="moundi">moundi</tp:taxon-name-part></tp:taxon-name></italic>) <bold>7</bold><italic><tp:taxon-name><tp:taxon-name-part taxon-name-part-type="genus" reg="Mesothrips">M.</tp:taxon-name-part><tp:taxon-name-part taxon-name-part-type="species" reg="sus">sus</tp:taxon-name-part></tp:taxon-name></italic> (syntype female).</p></caption><graphic xmlns:xlink="http://www.w3.org/1999/xlink" xlink:href="zookeys-1196-121_article-118131__-g002.jpg" position="float" orientation="portrait" xlink:type="simple" id="oo_1007656.jpg"><uri content-type="original_file" xlink:type="simple">https://binary.pensoft.net/fig/1007656</uri></graphic></fig></tp:treatment-sec><ref-list><ref id="B19"><mixed-citation xmlns:xlink="http://www.w3.org/1999/xlink" xlink:type="simple"><person-group><name name-style="western"><surname>Priesner</surname><given-names>H</given-names></name></person-group> (<year>1929a</year>) <article-title>Indomalayische Thysanopteren I.</article-title><source>Treubia</source><volume>10</volume>: <fpage>447</fpage>–<lpage>462</lpage>.</mixed-citation></ref><ref id="B5"><mixed-citation xmlns:xlink="http://www.w3.org/1999/xlink" xlink:type="simple"><person-group><name name-style="western"><surname>Karny</surname><given-names>H</given-names></name></person-group> (<year>1912</year>) <article-title>Gallenbewohnende Thysanopteren aus Java.</article-title><source>Marcellia</source><volume>1</volume>: <fpage>115</fpage>–<lpage>169</lpage>.</mixed-citation></ref></ref-list></tp:taxon-treatment>
