# Supplementary material for: ﻿New synonymy among gall thrips of the Asian genus Mesothrips, with revision of species from China (Thysanoptera, Haplothripini)
Source: Zookeys. 2024 Mar 22;1196:121–38. doi: 10.3897/zookeys.1196.118131 (PMC10980878; doi:10.3897/zookeys.1196.118131)
Supplement: XML Treatment for Mesothrips longistylus [file zookeys.1196.118131-treatment5.xml]

<!DOCTYPE tp:taxon-treatment
  PUBLIC "-//TaxonX//DTD Taxonomic Treatment Publishing DTD v0 20100105//EN" "tax-treatment-NSO.dtd">
<tp:taxon-treatment xmlns:tp="http://www.plazi.org/taxpub"><tp:treatment-meta><kwd-group><label>Taxon classification</label><kwd>
              <named-content content-type="kingdom">Animalia</named-content>
            </kwd><kwd>
              <named-content content-type="order">Thysanoptera</named-content>
            </kwd><kwd>
              <named-content content-type="family">Phlaeothripidae</named-content>
            </kwd></kwd-group><mixed-citation publication-type="journal"><person-group><name><surname>Dang</surname><given-names>Lihong</given-names></name><name><surname>Tong</surname><given-names>Xiaoli</given-names></name><name><surname>Mound</surname><given-names>Laurence A.</given-names></name></person-group><article-title>﻿New synonymy among gall thrips of the Asian genus <italic><tp:taxon-name><tp:taxon-name-part taxon-name-part-type="genus" reg="Mesothrips">Mesothrips</tp:taxon-name-part></tp:taxon-name></italic>, with revision of species from China (<tp:taxon-name><tp:taxon-name-part taxon-name-part-type="order">Thysanoptera</tp:taxon-name-part></tp:taxon-name>, <tp:taxon-name><tp:taxon-name-part taxon-name-part-type="tribe">Haplothripini</tp:taxon-name-part></tp:taxon-name>)</article-title><source>Zookeys</source><day>22</day><month>03</month><year>2024</year><volume>1196</volume><fpage>121</fpage><lpage>138</lpage><pub-id pub-id-type="doi">10.3897/zookeys.1196.118131</pub-id></mixed-citation></tp:treatment-meta><tp:nomenclature><label>﻿</label><tp:taxon-name>
            <object-id xmlns:xlink="http://www.w3.org/1999/xlink" content-type="arpha" xlink:type="simple">C0BB0B11-2612-54F8-B3E9-766BF74E918C</object-id>
            <tp:taxon-name-part taxon-name-part-type="genus" reg="Mesothrips">Mesothrips</tp:taxon-name-part>
            <tp:taxon-name-part taxon-name-part-type="species" reg="longistylus">longistylus</tp:taxon-name-part>
            <object-id xmlns:xlink="http://www.w3.org/1999/xlink" content-type="zoobank" xlink:type="simple">https://zoobank.org/1DB00123-0CA9-419D-84C7-D65FFB5B33A7</object-id>
          </tp:taxon-name><tp:taxon-status xmlns:xlink="http://www.w3.org/1999/xlink" xlink:type="simple">sp. nov.</tp:taxon-status><xref ref-type="fig" rid="F2">Figs 2</xref><xref ref-type="fig" rid="F3">, 8</xref><xref ref-type="fig" rid="F4">, 15–17</xref><xref ref-type="fig" rid="F4">, 20</xref><xref ref-type="fig" rid="F4">, 24</xref></tp:nomenclature><tp:treatment-sec sec-type="material" id="SECID0EWBAI"><title>Material examined.</title><p><bold><italic>Holotype</italic></bold>, ♀, China, Sichuan, Ganzi, on leaves of unknown plant, 27.vii. 2013, Jianfeng Wang (<bold><abbrev xmlns:xlink="http://www.w3.org/1999/xlink" xlink:title="School of Bioscience and Engineering, Shaanxi University of Technology" id="ABBRID0ECCAI" xlink:type="simple">SNUT</abbrev></bold>); <bold><italic>paratypes</italic></bold>, 4♀3♂, with same data as holotype (<bold><abbrev xmlns:xlink="http://www.w3.org/1999/xlink" xlink:title="School of Bioscience and Engineering, Shaanxi University of Technology" id="ABBRID0EKCAI" xlink:type="simple">SNUT</abbrev></bold>).</p><p><bold>Description. Holotype. <italic>Female macroptera</italic>.</bold> Body brown; all femora and tibiae brown, all tarsi yellowish brown, slightly lighter than tibiae; antennal segments I and II brown, III clear yellow, IV–VI yellow but shaded on apical half, VII–VIII brown (Fig. <xref ref-type="fig" rid="F3">8</xref>); major setae pale; fore wing pale.</p><p><bold><italic>Head</italic>.</bold> Head ~ 1.4 × as long as wide (Fig. <xref ref-type="fig" rid="F2">2</xref>), constricted at base; postocular setae slightly blunt, shorter than eyes (Fig. <xref ref-type="fig" rid="F2">2</xref>); eyes equal in length ventrally and dorsally; maxillary stylets parallel medially with transverse maxillary bridge, elongate and at full retraction extending to postocular setae (Fig. <xref ref-type="fig" rid="F2">2</xref>); mouth cone long, reaching to ferna. Antennal segments broad (Fig. <xref ref-type="fig" rid="F3">8</xref>), segment III ~ 2.1 × as long as apical width; III with three sense cones, IV with four major sense cones, VIII broadly connected with VII.</p><p><bold><italic>Thorax</italic>.</bold> Pronotum with five pairs of well-developed setae, <abbrev xmlns:xlink="http://www.w3.org/1999/xlink" xlink:title="anteromarginal" id="ABBRID0EXDAI" xlink:type="simple">am</abbrev>, <abbrev xmlns:xlink="http://www.w3.org/1999/xlink" xlink:title="anteroangular" id="ABBRID0E2DAI" xlink:type="simple">aa</abbrev> and <abbrev xmlns:xlink="http://www.w3.org/1999/xlink" xlink:title="midlateral" id="ABBRID0E6DAI" xlink:type="simple">ml</abbrev> blunt at apex (Fig. <xref ref-type="fig" rid="F2">2</xref>), <abbrev xmlns:xlink="http://www.w3.org/1999/xlink" xlink:title="epimeral" id="ABBRID0EHEAI" xlink:type="simple">epim</abbrev> and <abbrev xmlns:xlink="http://www.w3.org/1999/xlink" xlink:title="posteroangular" id="ABBRID0ELEAI" xlink:type="simple">pa</abbrev> longer and equal in length, slightly expanded at apex; surface almost smooth, with weak sculpture near margins. All legs slender, fore tarsal tooth tiny, visible only when tarsi rotated. Fore wing with three sub-basal setae arising in straight line (Fig. <xref ref-type="fig" rid="F4">20</xref>), S1 and S2 equal in length, slightly expanded at apex, S3 longest, acute at apex, with 9–12 duplicated cilia. Mesonotum transversely reticulate, lateral setae well-developed, blunt (Fig. <xref ref-type="fig" rid="F4">15</xref>). Metanotum longitudinally reticulate, major setae slender and acute (Fig. <xref ref-type="fig" rid="F4">15</xref>). Mesopresternum with paired lateral triangles, metathoracic sternopleural sutures absent.</p><p><bold><italic>Abdomen</italic>.</bold> Pelta broadly triangular, weakly reticulate, with pair of <abbrev xmlns:xlink="http://www.w3.org/1999/xlink" xlink:title="campaniform sensilla" id="ABBRID0ECFAI" xlink:type="simple">CPS</abbrev> (Fig. <xref ref-type="fig" rid="F4">16</xref>); tergites II–VII with two pairs of major wing retaining setae, one pair of accessory sigmoid setae located anterior to first pair (Fig. <xref ref-type="fig" rid="F4">17</xref>); tergite II with eight pairs of lateral setae; tergite IX setae S1 and S2 longer than tube, acute at apex (Fig. <xref ref-type="fig" rid="F4">17</xref>), S3 approx. as long as tube, acute at apex; tube shorter than head, anal setae approx. as long as tube.</p><p><bold><italic>Measurements</italic></bold> (holotype female in <abbrev xmlns:xlink="http://www.w3.org/1999/xlink" xlink:title="micrometre" id="ABBRID0EZFAI" xlink:type="simple">μm</abbrev>). Body length 2600. Head length (maximum width) 275 (195); distance between maxillary stylets (across bridge) 50; postocular setae length 70; antennal segments I–VIII length (width): 45 (35), 55 (30), 75 (35), 75 (40), 70 (30), 65 (30), 60 (25), 35 (20); sense cone on III length 15. Pronotum length (width) 170 (275); <abbrev xmlns:xlink="http://www.w3.org/1999/xlink" xlink:title="anteromarginal" id="ABBRID0E4FAI" xlink:type="simple">am</abbrev> 45, <abbrev xmlns:xlink="http://www.w3.org/1999/xlink" xlink:title="anteroangular" id="ABBRID0EBGAI" xlink:type="simple">aa</abbrev> 35, <abbrev xmlns:xlink="http://www.w3.org/1999/xlink" xlink:title="midlateral" id="ABBRID0EFGAI" xlink:type="simple">ml</abbrev> ?, <abbrev xmlns:xlink="http://www.w3.org/1999/xlink" xlink:title="epimeral" id="ABBRID0EJGAI" xlink:type="simple">epim</abbrev> 90, <abbrev xmlns:xlink="http://www.w3.org/1999/xlink" xlink:title="posteroangular" id="ABBRID0ENGAI" xlink:type="simple">pa</abbrev> 90. Fore wing length 1140; sub-basal setae S1 60, S2 85, S3 120. Tergite IX setae S1 185, S2 190, S3 140; tube length 170, basal width 75, apical width 50; anal setae length 170.</p><p><bold><italic>Male macroptera</italic>.</bold> Similar to female in colour and sculpture; postocular setae slightly shorter than eyes, slightly blunt at apex; fore tarsal tooth scarcely visible; abdominal tergite IX setae S2 small and pointed (Fig. <xref ref-type="fig" rid="F4">24</xref>); sternite VIII without pore plate.</p><fig id="F5" position="float" orientation="portrait"><object-id xmlns:xlink="http://www.w3.org/1999/xlink" content-type="doi" xlink:type="simple">10.3897/zookeys.1196.118131.figures26-31</object-id><object-id xmlns:xlink="http://www.w3.org/1999/xlink" content-type="arpha" xlink:type="simple">2430B784-C4F9-551B-B0E1-258D78B22B4C</object-id><label>Figures 26–31.</label><caption><p><italic><tp:taxon-name><tp:taxon-name-part taxon-name-part-type="genus" reg="Mesothrips">Mesothrips</tp:taxon-name-part></tp:taxon-name></italic> spp. Head, pronotum and foreleg (<bold>26–27</bold>) <bold>26</bold><italic><tp:taxon-name><tp:taxon-name-part taxon-name-part-type="genus" reg="Mesothrips">M.</tp:taxon-name-part><tp:taxon-name-part taxon-name-part-type="species" reg="pyctes">pyctes</tp:taxon-name-part></tp:taxon-name></italic><bold>27</bold><italic><tp:taxon-name><tp:taxon-name-part taxon-name-part-type="genus" reg="Mesothrips">M.</tp:taxon-name-part><tp:taxon-name-part taxon-name-part-type="species" reg="vitripennis">vitripennis</tp:taxon-name-part></tp:taxon-name></italic> (type specimens of <italic><tp:taxon-name><tp:taxon-name-part taxon-name-part-type="genus" reg="Mesothrips"/><tp:taxon-name-part taxon-name-part-type="species" reg="elaeocarpi">elaeocarpi</tp:taxon-name-part></tp:taxon-name></italic>); tergites IX–X (<bold>28–29</bold>) <bold>28</bold><italic><tp:taxon-name><tp:taxon-name-part taxon-name-part-type="genus" reg="Mesothrips">M.</tp:taxon-name-part><tp:taxon-name-part taxon-name-part-type="species" reg="pyctes">pyctes</tp:taxon-name-part></tp:taxon-name></italic><bold>29</bold><italic><tp:taxon-name><tp:taxon-name-part taxon-name-part-type="genus" reg="Mesothrips">M.</tp:taxon-name-part><tp:taxon-name-part taxon-name-part-type="species" reg="vitripennis">vitripennis</tp:taxon-name-part></tp:taxon-name></italic> (type specimens of <italic><tp:taxon-name><tp:taxon-name-part taxon-name-part-type="genus" reg="Mesothrips"/><tp:taxon-name-part taxon-name-part-type="species" reg="elaeocarpi">elaeocarpi</tp:taxon-name-part></tp:taxon-name></italic>); <italic><tp:taxon-name><tp:taxon-name-part taxon-name-part-type="genus" reg="Mesothrips">M.</tp:taxon-name-part><tp:taxon-name-part taxon-name-part-type="species" reg="pyctes">pyctes</tp:taxon-name-part></tp:taxon-name></italic> (<bold>30–31</bold>) <bold>30</bold> sub-basal setae of forewing <bold>31</bold> antennae.</p></caption><graphic xmlns:xlink="http://www.w3.org/1999/xlink" xlink:href="zookeys-1196-121_article-118131__-g005.jpg" position="float" orientation="portrait" xlink:type="simple" id="oo_1007659.jpg"><uri content-type="original_file" xlink:type="simple">https://binary.pensoft.net/fig/1007659</uri></graphic></fig><p><bold><italic>Measurements</italic></bold> (paratype male in <abbrev xmlns:xlink="http://www.w3.org/1999/xlink" xlink:title="micrometre" id="ABBRID0EUKAI" xlink:type="simple">μm</abbrev>). Body length 2240. Head length (maximum width) 270 (200); postocular setae length 90. Pronotum length (width) 170 (270); <abbrev xmlns:xlink="http://www.w3.org/1999/xlink" xlink:title="anteromarginal" id="ABBRID0EYKAI" xlink:type="simple">am</abbrev> 53, <abbrev xmlns:xlink="http://www.w3.org/1999/xlink" xlink:title="anteroangular" id="ABBRID0E3KAI" xlink:type="simple">aa</abbrev> 28, <abbrev xmlns:xlink="http://www.w3.org/1999/xlink" xlink:title="midlateral" id="ABBRID0EALAI" xlink:type="simple">ml</abbrev> 75, <abbrev xmlns:xlink="http://www.w3.org/1999/xlink" xlink:title="epimeral" id="ABBRID0EELAI" xlink:type="simple">epim</abbrev> 75, <abbrev xmlns:xlink="http://www.w3.org/1999/xlink" xlink:title="posteroangular" id="ABBRID0EILAI" xlink:type="simple">pa</abbrev> 85. Tergite IX setae S1 180, S2 20, S3 180; tube length 165; anal setae length 175.</p></tp:treatment-sec><tp:treatment-sec sec-type="etymology" id="SECID0EMLAI"><title>Etymology.</title><p>The species epithet refers to the elongate and parallel maxillary stylets.</p></tp:treatment-sec><tp:treatment-sec sec-type="comments" id="SECID0ERLAI"><title>Comments.</title><p>The elongate and parallel maxillary stylets of this new species are unique in <italic><tp:taxon-name><tp:taxon-name-part taxon-name-part-type="genus" reg="Mesothrips">Mesothrips</tp:taxon-name-part></tp:taxon-name></italic>, most of which species have the stylets wide apart and arranged in a V-shape.</p></tp:treatment-sec><tp:treatment-sec><!--Section generated to contain objects referenced in tp:taxon-treatment.--><fig id="F2" position="float" orientation="portrait"><object-id xmlns:xlink="http://www.w3.org/1999/xlink" content-type="doi" xlink:type="simple">10.3897/zookeys.1196.118131.figures2-7</object-id><object-id xmlns:xlink="http://www.w3.org/1999/xlink" content-type="arpha" xlink:type="simple">845F7F03-8777-5F44-8230-E6E367C7F5A5</object-id><label>Figures 2–7.</label><caption><p>Head and pronotum <bold>2</bold><italic><tp:taxon-name><tp:taxon-name-part taxon-name-part-type="genus" reg="Mesothrips">M.</tp:taxon-name-part><tp:taxon-name-part taxon-name-part-type="species" reg="longistylus">longistylus</tp:taxon-name-part></tp:taxon-name></italic> sp. nov. <bold>3</bold><italic><tp:taxon-name><tp:taxon-name-part taxon-name-part-type="genus" reg="Mesothrips">M.</tp:taxon-name-part><tp:taxon-name-part taxon-name-part-type="species" reg="jianfengi">jianfengi</tp:taxon-name-part></tp:taxon-name></italic> sp. nov. <bold>4</bold><italic><tp:taxon-name><tp:taxon-name-part taxon-name-part-type="genus" reg="Mesothrips">M.</tp:taxon-name-part><tp:taxon-name-part taxon-name-part-type="species" reg="vernicia">vernicia</tp:taxon-name-part></tp:taxon-name></italic> sp. nov. <bold>5</bold><italic><tp:taxon-name><tp:taxon-name-part taxon-name-part-type="genus" reg="Mesothrips">M.</tp:taxon-name-part><tp:taxon-name-part taxon-name-part-type="species" reg="jordani">jordani</tp:taxon-name-part></tp:taxon-name></italic><bold>6</bold><italic><tp:taxon-name><tp:taxon-name-part taxon-name-part-type="genus" reg="Mesothrips">M.</tp:taxon-name-part><tp:taxon-name-part taxon-name-part-type="species" reg="vitripennis">vitripennis</tp:taxon-name-part></tp:taxon-name></italic> (paratype female of <italic><tp:taxon-name><tp:taxon-name-part taxon-name-part-type="genus" reg="Mesothrips"/><tp:taxon-name-part taxon-name-part-type="species" reg="moundi">moundi</tp:taxon-name-part></tp:taxon-name></italic>) <bold>7</bold><italic><tp:taxon-name><tp:taxon-name-part taxon-name-part-type="genus" reg="Mesothrips">M.</tp:taxon-name-part><tp:taxon-name-part taxon-name-part-type="species" reg="sus">sus</tp:taxon-name-part></tp:taxon-name></italic> (syntype female).</p></caption><graphic xmlns:xlink="http://www.w3.org/1999/xlink" xlink:href="zookeys-1196-121_article-118131__-g002.jpg" position="float" orientation="portrait" xlink:type="simple" id="oo_1007656.jpg"><uri content-type="original_file" xlink:type="simple">https://binary.pensoft.net/fig/1007656</uri></graphic></fig><fig id="F3" position="float" orientation="portrait"><object-id xmlns:xlink="http://www.w3.org/1999/xlink" content-type="doi" xlink:type="simple">10.3897/zookeys.1196.118131.figures8-13</object-id><object-id xmlns:xlink="http://www.w3.org/1999/xlink" content-type="arpha" xlink:type="simple">290AD686-E454-56EF-AE7C-1191045571CD</object-id><label>Figures 8–13.</label><caption><p><italic><tp:taxon-name><tp:taxon-name-part taxon-name-part-type="genus" reg="Mesothrips">Mesothrips</tp:taxon-name-part></tp:taxon-name></italic> spp. Antennae (<bold>8–11</bold>) <bold>8</bold><italic><tp:taxon-name><tp:taxon-name-part taxon-name-part-type="genus" reg="Mesothrips">M.</tp:taxon-name-part><tp:taxon-name-part taxon-name-part-type="species" reg="longistylus">longistylus</tp:taxon-name-part></tp:taxon-name></italic> sp. nov. <bold>9</bold><italic><tp:taxon-name><tp:taxon-name-part taxon-name-part-type="genus" reg="Mesothrips">M.</tp:taxon-name-part><tp:taxon-name-part taxon-name-part-type="species" reg="vernicia">vernicia</tp:taxon-name-part></tp:taxon-name></italic> sp. nov. <bold>10</bold><italic><tp:taxon-name><tp:taxon-name-part taxon-name-part-type="genus" reg="Mesothrips">M.</tp:taxon-name-part><tp:taxon-name-part taxon-name-part-type="species" reg="jianfengi">jianfengi</tp:taxon-name-part></tp:taxon-name></italic> sp. nov. <bold>11</bold><italic><tp:taxon-name><tp:taxon-name-part taxon-name-part-type="genus" reg="Mesothrips">M.</tp:taxon-name-part><tp:taxon-name-part taxon-name-part-type="species" reg="vitripennis">vitripennis</tp:taxon-name-part></tp:taxon-name></italic> (paratype female of <italic><tp:taxon-name><tp:taxon-name-part taxon-name-part-type="genus" reg="Mesothrips"/><tp:taxon-name-part taxon-name-part-type="species" reg="moundi">moundi</tp:taxon-name-part></tp:taxon-name></italic>); fore tarsi (<bold>12–13</bold>) <bold>12</bold><italic><tp:taxon-name><tp:taxon-name-part taxon-name-part-type="genus" reg="Mesothrips">M.</tp:taxon-name-part><tp:taxon-name-part taxon-name-part-type="species" reg="vernicia">vernicia</tp:taxon-name-part></tp:taxon-name></italic> sp. n. <bold>13</bold><italic><tp:taxon-name><tp:taxon-name-part taxon-name-part-type="genus" reg="Mesothrips">M.</tp:taxon-name-part><tp:taxon-name-part taxon-name-part-type="species" reg="jianfengi">jianfengi</tp:taxon-name-part></tp:taxon-name></italic> sp. nov.</p></caption><graphic xmlns:xlink="http://www.w3.org/1999/xlink" xlink:href="zookeys-1196-121_article-118131__-g003.jpg" position="float" orientation="portrait" xlink:type="simple" id="oo_1007657.jpg"><uri content-type="original_file" xlink:type="simple">https://binary.pensoft.net/fig/1007657</uri></graphic></fig><fig id="F4" position="float" orientation="portrait"><object-id xmlns:xlink="http://www.w3.org/1999/xlink" content-type="doi" xlink:type="simple">10.3897/zookeys.1196.118131.figures14-25</object-id><object-id xmlns:xlink="http://www.w3.org/1999/xlink" content-type="arpha" xlink:type="simple">F4E1A345-017D-5B25-8D9C-B824497ACC72</object-id><label>Figures 14–25.</label><caption><p><italic><tp:taxon-name><tp:taxon-name-part taxon-name-part-type="genus" reg="Mesothrips">Mesothrips</tp:taxon-name-part></tp:taxon-name></italic> spp. Meso- and metanotum (<bold>14–15</bold>) <bold>14</bold><italic><tp:taxon-name><tp:taxon-name-part taxon-name-part-type="genus" reg="Mesothrips">M.</tp:taxon-name-part><tp:taxon-name-part taxon-name-part-type="species" reg="jianfengi">jianfengi</tp:taxon-name-part></tp:taxon-name></italic> sp. nov. <bold>15</bold><italic><tp:taxon-name><tp:taxon-name-part taxon-name-part-type="genus" reg="Mesothrips">M.</tp:taxon-name-part><tp:taxon-name-part taxon-name-part-type="species" reg="longistylus">longistylus</tp:taxon-name-part></tp:taxon-name></italic> sp. nov.; <italic><tp:taxon-name><tp:taxon-name-part taxon-name-part-type="genus" reg="Mesothrips">M.</tp:taxon-name-part><tp:taxon-name-part taxon-name-part-type="species" reg="longistylus">longistylus</tp:taxon-name-part></tp:taxon-name></italic> sp. nov. (<bold>16–17</bold>) <bold>16</bold> pelta <bold>17</bold> tergites III–IV; fore wings (<bold>18–20</bold>) <bold>18</bold><italic><tp:taxon-name><tp:taxon-name-part taxon-name-part-type="genus" reg="Mesothrips">M.</tp:taxon-name-part><tp:taxon-name-part taxon-name-part-type="species" reg="jordani">jordani</tp:taxon-name-part></tp:taxon-name></italic><bold>19</bold><italic><tp:taxon-name><tp:taxon-name-part taxon-name-part-type="genus" reg="Mesothrips">M.</tp:taxon-name-part><tp:taxon-name-part taxon-name-part-type="species" reg="vitripennis">vitripennis</tp:taxon-name-part></tp:taxon-name></italic><bold>20</bold><italic><tp:taxon-name><tp:taxon-name-part taxon-name-part-type="genus" reg="Mesothrips">M.</tp:taxon-name-part><tp:taxon-name-part taxon-name-part-type="species" reg="longistylus">longistylus</tp:taxon-name-part></tp:taxon-name></italic> sp. nov., sub-basal setae of forewing; tergites II–III (<bold>21–23</bold>) <bold>21</bold><italic><tp:taxon-name><tp:taxon-name-part taxon-name-part-type="genus" reg="Mesothrips">M.</tp:taxon-name-part><tp:taxon-name-part taxon-name-part-type="species" reg="vernicia">vernicia</tp:taxon-name-part></tp:taxon-name></italic> sp. nov., tergite III <bold>22</bold><italic><tp:taxon-name><tp:taxon-name-part taxon-name-part-type="genus" reg="Mesothrips">M.</tp:taxon-name-part><tp:taxon-name-part taxon-name-part-type="species" reg="jordani">jordani</tp:taxon-name-part></tp:taxon-name></italic><bold>23</bold><italic><tp:taxon-name><tp:taxon-name-part taxon-name-part-type="genus" reg="Mesothrips">M.</tp:taxon-name-part><tp:taxon-name-part taxon-name-part-type="species" reg="claripennis">claripennis</tp:taxon-name-part></tp:taxon-name></italic>; tergites IX–X (<bold>24–25</bold>) <bold>24</bold><italic><tp:taxon-name><tp:taxon-name-part taxon-name-part-type="genus" reg="Mesothrips">M.</tp:taxon-name-part><tp:taxon-name-part taxon-name-part-type="species" reg="longistylus">longistylus</tp:taxon-name-part></tp:taxon-name></italic> sp. nov. <bold>25</bold><italic><tp:taxon-name><tp:taxon-name-part taxon-name-part-type="genus" reg="Mesothrips">M.</tp:taxon-name-part><tp:taxon-name-part taxon-name-part-type="species" reg="vernicia">vernicia</tp:taxon-name-part></tp:taxon-name></italic> sp. nov.</p></caption><graphic xmlns:xlink="http://www.w3.org/1999/xlink" xlink:href="zookeys-1196-121_article-118131__-g004.jpg" position="float" orientation="portrait" xlink:type="simple" id="oo_1007658.jpg"><uri content-type="original_file" xlink:type="simple">https://binary.pensoft.net/fig/1007658</uri></graphic></fig></tp:treatment-sec></tp:taxon-treatment>
