# Supplementary material for: ﻿New synonymy among gall thrips of the Asian genus Mesothrips, with revision of species from China (Thysanoptera, Haplothripini)
Source: Zookeys. 2024 Mar 22;1196:121–38. doi: 10.3897/zookeys.1196.118131 (PMC10980878; doi:10.3897/zookeys.1196.118131)
Supplement: XML Treatment for Mesothrips vitripennis [file zookeys.1196.118131-treatment8.xml]

<!DOCTYPE tp:taxon-treatment
  PUBLIC "-//TaxonX//DTD Taxonomic Treatment Publishing DTD v0 20100105//EN" "tax-treatment-NSO.dtd">
<tp:taxon-treatment xmlns:tp="http://www.plazi.org/taxpub"><tp:treatment-meta><kwd-group><label>Taxon classification</label><kwd>
              <named-content content-type="kingdom">Animalia</named-content>
            </kwd><kwd>
              <named-content content-type="order">Thysanoptera</named-content>
            </kwd><kwd>
              <named-content content-type="family">Phlaeothripidae</named-content>
            </kwd></kwd-group><mixed-citation publication-type="journal"><person-group><name><surname>Dang</surname><given-names>Lihong</given-names></name><name><surname>Tong</surname><given-names>Xiaoli</given-names></name><name><surname>Mound</surname><given-names>Laurence A.</given-names></name></person-group><article-title>﻿New synonymy among gall thrips of the Asian genus <italic><tp:taxon-name><tp:taxon-name-part taxon-name-part-type="genus" reg="Mesothrips">Mesothrips</tp:taxon-name-part></tp:taxon-name></italic>, with revision of species from China (<tp:taxon-name><tp:taxon-name-part taxon-name-part-type="order">Thysanoptera</tp:taxon-name-part></tp:taxon-name>, <tp:taxon-name><tp:taxon-name-part taxon-name-part-type="tribe">Haplothripini</tp:taxon-name-part></tp:taxon-name>)</article-title><source>Zookeys</source><day>22</day><month>03</month><year>2024</year><volume>1196</volume><fpage>121</fpage><lpage>138</lpage><pub-id pub-id-type="doi">10.3897/zookeys.1196.118131</pub-id></mixed-citation></tp:treatment-meta><tp:nomenclature><label>﻿</label><tp:taxon-name>
            <object-id xmlns:xlink="http://www.w3.org/1999/xlink" content-type="arpha" xlink:type="simple">FE711CA7-C85D-5603-9723-4B5C291F2BB7</object-id>
            <tp:taxon-name-part taxon-name-part-type="genus" reg="Mesothrips">Mesothrips</tp:taxon-name-part>
            <tp:taxon-name-part taxon-name-part-type="species" reg="vitripennis">vitripennis</tp:taxon-name-part>
          </tp:taxon-name><tp:taxon-authority>Karny</tp:taxon-authority><xref ref-type="fig" rid="F2">Figs 6</xref><xref ref-type="fig" rid="F3">, 11</xref><xref ref-type="fig" rid="F4">, 19</xref><xref ref-type="fig" rid="F5">, 27</xref><xref ref-type="fig" rid="F5">, 29</xref><tp:nomenclature-citation-list><tp:nomenclature-citation><tp:taxon-name>
                <tp:taxon-name-part taxon-name-part-type="genus" reg="Mesothrips">Mesothrips</tp:taxon-name-part>
                <tp:taxon-name-part taxon-name-part-type="species" reg="vitripennis">vitripennis</tp:taxon-name-part>
              </tp:taxon-name><comment>Karny, 1922: 149.</comment></tp:nomenclature-citation><tp:nomenclature-citation><tp:taxon-name>
                <tp:taxon-name-part taxon-name-part-type="genus" reg="Mesothrips">Mesothrips</tp:taxon-name-part>
                <tp:taxon-name-part taxon-name-part-type="species" reg="moundi">moundi</tp:taxon-name-part>
              </tp:taxon-name><comment>Ananthakrishnan, 1976: 195. Syn. nov.</comment></tp:nomenclature-citation><tp:nomenclature-citation><tp:taxon-name>
                <tp:taxon-name-part taxon-name-part-type="genus" reg="Mesothrips">Mesothrips</tp:taxon-name-part>
                <tp:taxon-name-part taxon-name-part-type="species" reg="elaeocarpi">elaeocarpi</tp:taxon-name-part>
              </tp:taxon-name><comment>Ananthakrishnan, 1976: 192. Syn. nov.</comment></tp:nomenclature-citation></tp:nomenclature-citation-list></tp:nomenclature><tp:treatment-sec sec-type="material" id="SECID0EU3AI"><title>Material examined.</title><p>1♂, China, Guangxi, Chongzuo, from tree leaves, 25.vii.2021, Xia Wang (<bold><abbrev xmlns:xlink="http://www.w3.org/1999/xlink" xlink:title="School of Bioscience and Engineering, Shaanxi University of Technology" id="ABBRID0E23AI" xlink:type="simple">SNUT</abbrev></bold>); <bold><italic>paratype</italic></bold>, 1♀ of <italic><tp:taxon-name><tp:taxon-name-part taxon-name-part-type="genus" reg="Mesothrips"/><tp:taxon-name-part taxon-name-part-type="species" reg="moundi">moundi</tp:taxon-name-part></tp:taxon-name></italic>, Hongkong, Tai Ling, from leaves of <italic><tp:taxon-name><tp:taxon-name-part taxon-name-part-type="genus" reg="Bischofia">Bischofia</tp:taxon-name-part><tp:taxon-name-part taxon-name-part-type="species" reg="trifoliata">trifoliata</tp:taxon-name-part></tp:taxon-name></italic> [<tp:taxon-name><tp:taxon-name-part taxon-name-part-type="family">Phyllanthaceae</tp:taxon-name-part></tp:taxon-name>], 5.v.1966 (<bold><named-content xmlns:xlink="http://www.w3.org/1999/xlink" content-type="dwc:institutional_code" xlink:title="Australian National Insect Collection" xlink:href="http://grbio.org/institution/australian-national-insect-collection" xlink:type="simple">ANIC</named-content></bold>). 1♀1♂, Vietnam, Kha-Tin, from leaf gall on <italic><tp:taxon-name><tp:taxon-name-part taxon-name-part-type="genus" reg="Aporosa">Aporosa</tp:taxon-name-part><tp:taxon-name-part taxon-name-part-type="species" reg="leptostachya">leptostachya</tp:taxon-name-part></tp:taxon-name></italic> [<tp:taxon-name><tp:taxon-name-part taxon-name-part-type="family">Phyllanthaceae</tp:taxon-name-part></tp:taxon-name>], 20.xi.1920, Docters v. Leeuwen-No. 86 (<bold><named-content xmlns:xlink="http://www.w3.org/1999/xlink" content-type="dwc:institutional_code" xlink:title="Senckenberg Museum, Frankfurt" xlink:href="http://grbio.org/institution/senckenberg-museum" xlink:type="simple">SMF</named-content></bold>). <bold><italic>Paratype</italic></bold>, 1♀ of <italic><tp:taxon-name><tp:taxon-name-part taxon-name-part-type="genus" reg="Mesothrips"/><tp:taxon-name-part taxon-name-part-type="species" reg="elaeocarpi">elaeocarpi</tp:taxon-name-part></tp:taxon-name></italic>, Indonesia, Java, Bogor, from leaf gall of <italic><tp:taxon-name><tp:taxon-name-part taxon-name-part-type="genus" reg="Elaeocarpus">Elaeocarpus</tp:taxon-name-part><tp:taxon-name-part taxon-name-part-type="species" reg="stipularis">stipularis</tp:taxon-name-part></tp:taxon-name></italic> [<tp:taxon-name><tp:taxon-name-part taxon-name-part-type="family">Elaeocarpaceae</tp:taxon-name-part></tp:taxon-name>], 28.v.1925 (<bold><named-content xmlns:xlink="http://www.w3.org/1999/xlink" content-type="dwc:institutional_code" xlink:title="Senckenberg Museum, Frankfurt" xlink:href="http://grbio.org/institution/senckenberg-museum" xlink:type="simple">SMF</named-content></bold>). 1♀, INDIA, Courtallam, on <italic><tp:taxon-name><tp:taxon-name-part taxon-name-part-type="genus" reg="Mallotus">Mallotus</tp:taxon-name-part></tp:taxon-name></italic> sp. [<tp:taxon-name><tp:taxon-name-part taxon-name-part-type="family">Euphorbiaceae</tp:taxon-name-part></tp:taxon-name>], 26.vii.1967, identified by Ananthakrishnan (<bold><named-content xmlns:xlink="http://www.w3.org/1999/xlink" content-type="dwc:institutional_code" xlink:title="Senckenberg Museum, Frankfurt" xlink:href="http://grbio.org/institution/senckenberg-museum" xlink:type="simple">SMF</named-content></bold>).</p></tp:treatment-sec><tp:treatment-sec sec-type="comments" id="SECID0EJABI"><title>Comments.</title><p>The original description states that this species was collected at Saigon from leaf galls on <italic><tp:taxon-name><tp:taxon-name-part taxon-name-part-type="genus" reg="Aporosa">Aporosa</tp:taxon-name-part></tp:taxon-name></italic> on 19.x.1920, whereas the specimens studied here were labelled by Karny from a slightly different locality, collected 10.xi.1920 from leaf galls on <italic><tp:taxon-name><tp:taxon-name-part taxon-name-part-type="genus" reg="Aporosa">Aporosa</tp:taxon-name-part><tp:taxon-name-part taxon-name-part-type="species" reg="leptostachya">leptostachya</tp:taxon-name-part></tp:taxon-name></italic>. From a plant in the same family, Ananthakrishnan described <italic><tp:taxon-name><tp:taxon-name-part taxon-name-part-type="genus" reg="Mesothrips">M.</tp:taxon-name-part><tp:taxon-name-part taxon-name-part-type="species" reg="moundi">moundi</tp:taxon-name-part></tp:taxon-name></italic> (Figs <xref ref-type="fig" rid="F2">6</xref>, <xref ref-type="fig" rid="F3">11</xref>) from 17 females and 3 males taken in Hong Kong, and a paratype female is listed below as studied here. This specimen cannot be distinguished as a separate species from the <italic><tp:taxon-name><tp:taxon-name-part taxon-name-part-type="genus" reg="Mesothrips">M.</tp:taxon-name-part><tp:taxon-name-part taxon-name-part-type="species" reg="vitripennis">vitripennis</tp:taxon-name-part></tp:taxon-name></italic> specimens. The head of <italic><tp:taxon-name><tp:taxon-name-part taxon-name-part-type="genus" reg="Mesothrips">M.</tp:taxon-name-part><tp:taxon-name-part taxon-name-part-type="species" reg="vitripennis">vitripennis</tp:taxon-name-part></tp:taxon-name></italic> is rather short, the tube is short and approx. as long as the head width, tergite IX setae S1 are longer than the tube and the fore wings are pale. The new synonymy of <italic><tp:taxon-name><tp:taxon-name-part taxon-name-part-type="genus" reg="Mesothrips">M.</tp:taxon-name-part><tp:taxon-name-part taxon-name-part-type="species" reg="elaeocarpi">elaeocarpi</tp:taxon-name-part></tp:taxon-name></italic> is based on the paratype female listed below, also one female from India identified by Ananthakrishnan.</p></tp:treatment-sec><tp:treatment-sec><!--Section generated to contain objects referenced in tp:taxon-treatment.--><fig id="F2" position="float" orientation="portrait"><object-id xmlns:xlink="http://www.w3.org/1999/xlink" content-type="doi" xlink:type="simple">10.3897/zookeys.1196.118131.figures2-7</object-id><object-id xmlns:xlink="http://www.w3.org/1999/xlink" content-type="arpha" xlink:type="simple">845F7F03-8777-5F44-8230-E6E367C7F5A5</object-id><label>Figures 2–7.</label><caption><p>Head and pronotum <bold>2</bold><italic><tp:taxon-name><tp:taxon-name-part taxon-name-part-type="genus" reg="Mesothrips">M.</tp:taxon-name-part><tp:taxon-name-part taxon-name-part-type="species" reg="longistylus">longistylus</tp:taxon-name-part></tp:taxon-name></italic> sp. nov. <bold>3</bold><italic><tp:taxon-name><tp:taxon-name-part taxon-name-part-type="genus" reg="Mesothrips">M.</tp:taxon-name-part><tp:taxon-name-part taxon-name-part-type="species" reg="jianfengi">jianfengi</tp:taxon-name-part></tp:taxon-name></italic> sp. nov. <bold>4</bold><italic><tp:taxon-name><tp:taxon-name-part taxon-name-part-type="genus" reg="Mesothrips">M.</tp:taxon-name-part><tp:taxon-name-part taxon-name-part-type="species" reg="vernicia">vernicia</tp:taxon-name-part></tp:taxon-name></italic> sp. nov. <bold>5</bold><italic><tp:taxon-name><tp:taxon-name-part taxon-name-part-type="genus" reg="Mesothrips">M.</tp:taxon-name-part><tp:taxon-name-part taxon-name-part-type="species" reg="jordani">jordani</tp:taxon-name-part></tp:taxon-name></italic><bold>6</bold><italic><tp:taxon-name><tp:taxon-name-part taxon-name-part-type="genus" reg="Mesothrips">M.</tp:taxon-name-part><tp:taxon-name-part taxon-name-part-type="species" reg="vitripennis">vitripennis</tp:taxon-name-part></tp:taxon-name></italic> (paratype female of <italic><tp:taxon-name><tp:taxon-name-part taxon-name-part-type="genus" reg="Mesothrips"/><tp:taxon-name-part taxon-name-part-type="species" reg="moundi">moundi</tp:taxon-name-part></tp:taxon-name></italic>) <bold>7</bold><italic><tp:taxon-name><tp:taxon-name-part taxon-name-part-type="genus" reg="Mesothrips">M.</tp:taxon-name-part><tp:taxon-name-part taxon-name-part-type="species" reg="sus">sus</tp:taxon-name-part></tp:taxon-name></italic> (syntype female).</p></caption><graphic xmlns:xlink="http://www.w3.org/1999/xlink" xlink:href="zookeys-1196-121_article-118131__-g002.jpg" position="float" orientation="portrait" xlink:type="simple" id="oo_1007656.jpg"><uri content-type="original_file" xlink:type="simple">https://binary.pensoft.net/fig/1007656</uri></graphic></fig><fig id="F3" position="float" orientation="portrait"><object-id xmlns:xlink="http://www.w3.org/1999/xlink" content-type="doi" xlink:type="simple">10.3897/zookeys.1196.118131.figures8-13</object-id><object-id xmlns:xlink="http://www.w3.org/1999/xlink" content-type="arpha" xlink:type="simple">290AD686-E454-56EF-AE7C-1191045571CD</object-id><label>Figures 8–13.</label><caption><p><italic><tp:taxon-name><tp:taxon-name-part taxon-name-part-type="genus" reg="Mesothrips">Mesothrips</tp:taxon-name-part></tp:taxon-name></italic> spp. Antennae (<bold>8–11</bold>) <bold>8</bold><italic><tp:taxon-name><tp:taxon-name-part taxon-name-part-type="genus" reg="Mesothrips">M.</tp:taxon-name-part><tp:taxon-name-part taxon-name-part-type="species" reg="longistylus">longistylus</tp:taxon-name-part></tp:taxon-name></italic> sp. nov. <bold>9</bold><italic><tp:taxon-name><tp:taxon-name-part taxon-name-part-type="genus" reg="Mesothrips">M.</tp:taxon-name-part><tp:taxon-name-part taxon-name-part-type="species" reg="vernicia">vernicia</tp:taxon-name-part></tp:taxon-name></italic> sp. nov. <bold>10</bold><italic><tp:taxon-name><tp:taxon-name-part taxon-name-part-type="genus" reg="Mesothrips">M.</tp:taxon-name-part><tp:taxon-name-part taxon-name-part-type="species" reg="jianfengi">jianfengi</tp:taxon-name-part></tp:taxon-name></italic> sp. nov. <bold>11</bold><italic><tp:taxon-name><tp:taxon-name-part taxon-name-part-type="genus" reg="Mesothrips">M.</tp:taxon-name-part><tp:taxon-name-part taxon-name-part-type="species" reg="vitripennis">vitripennis</tp:taxon-name-part></tp:taxon-name></italic> (paratype female of <italic><tp:taxon-name><tp:taxon-name-part taxon-name-part-type="genus" reg="Mesothrips"/><tp:taxon-name-part taxon-name-part-type="species" reg="moundi">moundi</tp:taxon-name-part></tp:taxon-name></italic>); fore tarsi (<bold>12–13</bold>) <bold>12</bold><italic><tp:taxon-name><tp:taxon-name-part taxon-name-part-type="genus" reg="Mesothrips">M.</tp:taxon-name-part><tp:taxon-name-part taxon-name-part-type="species" reg="vernicia">vernicia</tp:taxon-name-part></tp:taxon-name></italic> sp. n. <bold>13</bold><italic><tp:taxon-name><tp:taxon-name-part taxon-name-part-type="genus" reg="Mesothrips">M.</tp:taxon-name-part><tp:taxon-name-part taxon-name-part-type="species" reg="jianfengi">jianfengi</tp:taxon-name-part></tp:taxon-name></italic> sp. nov.</p></caption><graphic xmlns:xlink="http://www.w3.org/1999/xlink" xlink:href="zookeys-1196-121_article-118131__-g003.jpg" position="float" orientation="portrait" xlink:type="simple" id="oo_1007657.jpg"><uri content-type="original_file" xlink:type="simple">https://binary.pensoft.net/fig/1007657</uri></graphic></fig><fig id="F4" position="float" orientation="portrait"><object-id xmlns:xlink="http://www.w3.org/1999/xlink" content-type="doi" xlink:type="simple">10.3897/zookeys.1196.118131.figures14-25</object-id><object-id xmlns:xlink="http://www.w3.org/1999/xlink" content-type="arpha" xlink:type="simple">F4E1A345-017D-5B25-8D9C-B824497ACC72</object-id><label>Figures 14–25.</label><caption><p><italic><tp:taxon-name><tp:taxon-name-part taxon-name-part-type="genus" reg="Mesothrips">Mesothrips</tp:taxon-name-part></tp:taxon-name></italic> spp. Meso- and metanotum (<bold>14–15</bold>) <bold>14</bold><italic><tp:taxon-name><tp:taxon-name-part taxon-name-part-type="genus" reg="Mesothrips">M.</tp:taxon-name-part><tp:taxon-name-part taxon-name-part-type="species" reg="jianfengi">jianfengi</tp:taxon-name-part></tp:taxon-name></italic> sp. nov. <bold>15</bold><italic><tp:taxon-name><tp:taxon-name-part taxon-name-part-type="genus" reg="Mesothrips">M.</tp:taxon-name-part><tp:taxon-name-part taxon-name-part-type="species" reg="longistylus">longistylus</tp:taxon-name-part></tp:taxon-name></italic> sp. nov.; <italic><tp:taxon-name><tp:taxon-name-part taxon-name-part-type="genus" reg="Mesothrips">M.</tp:taxon-name-part><tp:taxon-name-part taxon-name-part-type="species" reg="longistylus">longistylus</tp:taxon-name-part></tp:taxon-name></italic> sp. nov. (<bold>16–17</bold>) <bold>16</bold> pelta <bold>17</bold> tergites III–IV; fore wings (<bold>18–20</bold>) <bold>18</bold><italic><tp:taxon-name><tp:taxon-name-part taxon-name-part-type="genus" reg="Mesothrips">M.</tp:taxon-name-part><tp:taxon-name-part taxon-name-part-type="species" reg="jordani">jordani</tp:taxon-name-part></tp:taxon-name></italic><bold>19</bold><italic><tp:taxon-name><tp:taxon-name-part taxon-name-part-type="genus" reg="Mesothrips">M.</tp:taxon-name-part><tp:taxon-name-part taxon-name-part-type="species" reg="vitripennis">vitripennis</tp:taxon-name-part></tp:taxon-name></italic><bold>20</bold><italic><tp:taxon-name><tp:taxon-name-part taxon-name-part-type="genus" reg="Mesothrips">M.</tp:taxon-name-part><tp:taxon-name-part taxon-name-part-type="species" reg="longistylus">longistylus</tp:taxon-name-part></tp:taxon-name></italic> sp. nov., sub-basal setae of forewing; tergites II–III (<bold>21–23</bold>) <bold>21</bold><italic><tp:taxon-name><tp:taxon-name-part taxon-name-part-type="genus" reg="Mesothrips">M.</tp:taxon-name-part><tp:taxon-name-part taxon-name-part-type="species" reg="vernicia">vernicia</tp:taxon-name-part></tp:taxon-name></italic> sp. nov., tergite III <bold>22</bold><italic><tp:taxon-name><tp:taxon-name-part taxon-name-part-type="genus" reg="Mesothrips">M.</tp:taxon-name-part><tp:taxon-name-part taxon-name-part-type="species" reg="jordani">jordani</tp:taxon-name-part></tp:taxon-name></italic><bold>23</bold><italic><tp:taxon-name><tp:taxon-name-part taxon-name-part-type="genus" reg="Mesothrips">M.</tp:taxon-name-part><tp:taxon-name-part taxon-name-part-type="species" reg="claripennis">claripennis</tp:taxon-name-part></tp:taxon-name></italic>; tergites IX–X (<bold>24–25</bold>) <bold>24</bold><italic><tp:taxon-name><tp:taxon-name-part taxon-name-part-type="genus" reg="Mesothrips">M.</tp:taxon-name-part><tp:taxon-name-part taxon-name-part-type="species" reg="longistylus">longistylus</tp:taxon-name-part></tp:taxon-name></italic> sp. nov. <bold>25</bold><italic><tp:taxon-name><tp:taxon-name-part taxon-name-part-type="genus" reg="Mesothrips">M.</tp:taxon-name-part><tp:taxon-name-part taxon-name-part-type="species" reg="vernicia">vernicia</tp:taxon-name-part></tp:taxon-name></italic> sp. nov.</p></caption><graphic xmlns:xlink="http://www.w3.org/1999/xlink" xlink:href="zookeys-1196-121_article-118131__-g004.jpg" position="float" orientation="portrait" xlink:type="simple" id="oo_1007658.jpg"><uri content-type="original_file" xlink:type="simple">https://binary.pensoft.net/fig/1007658</uri></graphic></fig><fig id="F5" position="float" orientation="portrait"><object-id xmlns:xlink="http://www.w3.org/1999/xlink" content-type="doi" xlink:type="simple">10.3897/zookeys.1196.118131.figures26-31</object-id><object-id xmlns:xlink="http://www.w3.org/1999/xlink" content-type="arpha" xlink:type="simple">2430B784-C4F9-551B-B0E1-258D78B22B4C</object-id><label>Figures 26–31.</label><caption><p><italic><tp:taxon-name><tp:taxon-name-part taxon-name-part-type="genus" reg="Mesothrips">Mesothrips</tp:taxon-name-part></tp:taxon-name></italic> spp. Head, pronotum and foreleg (<bold>26–27</bold>) <bold>26</bold><italic><tp:taxon-name><tp:taxon-name-part taxon-name-part-type="genus" reg="Mesothrips">M.</tp:taxon-name-part><tp:taxon-name-part taxon-name-part-type="species" reg="pyctes">pyctes</tp:taxon-name-part></tp:taxon-name></italic><bold>27</bold><italic><tp:taxon-name><tp:taxon-name-part taxon-name-part-type="genus" reg="Mesothrips">M.</tp:taxon-name-part><tp:taxon-name-part taxon-name-part-type="species" reg="vitripennis">vitripennis</tp:taxon-name-part></tp:taxon-name></italic> (type specimens of <italic><tp:taxon-name><tp:taxon-name-part taxon-name-part-type="genus" reg="Mesothrips"/><tp:taxon-name-part taxon-name-part-type="species" reg="elaeocarpi">elaeocarpi</tp:taxon-name-part></tp:taxon-name></italic>); tergites IX–X (<bold>28–29</bold>) <bold>28</bold><italic><tp:taxon-name><tp:taxon-name-part taxon-name-part-type="genus" reg="Mesothrips">M.</tp:taxon-name-part><tp:taxon-name-part taxon-name-part-type="species" reg="pyctes">pyctes</tp:taxon-name-part></tp:taxon-name></italic><bold>29</bold><italic><tp:taxon-name><tp:taxon-name-part taxon-name-part-type="genus" reg="Mesothrips">M.</tp:taxon-name-part><tp:taxon-name-part taxon-name-part-type="species" reg="vitripennis">vitripennis</tp:taxon-name-part></tp:taxon-name></italic> (type specimens of <italic><tp:taxon-name><tp:taxon-name-part taxon-name-part-type="genus" reg="Mesothrips"/><tp:taxon-name-part taxon-name-part-type="species" reg="elaeocarpi">elaeocarpi</tp:taxon-name-part></tp:taxon-name></italic>); <italic><tp:taxon-name><tp:taxon-name-part taxon-name-part-type="genus" reg="Mesothrips">M.</tp:taxon-name-part><tp:taxon-name-part taxon-name-part-type="species" reg="pyctes">pyctes</tp:taxon-name-part></tp:taxon-name></italic> (<bold>30–31</bold>) <bold>30</bold> sub-basal setae of forewing <bold>31</bold> antennae.</p></caption><graphic xmlns:xlink="http://www.w3.org/1999/xlink" xlink:href="zookeys-1196-121_article-118131__-g005.jpg" position="float" orientation="portrait" xlink:type="simple" id="oo_1007659.jpg"><uri content-type="original_file" xlink:type="simple">https://binary.pensoft.net/fig/1007659</uri></graphic></fig></tp:treatment-sec></tp:taxon-treatment>
